# Supplementary material for: Nigella sativa: A Dietary Supplement as an Immune-Modulator on the Basis of Bioactive Components
Source: Front Nutr. 2021 Aug 17;8:722813. doi: 10.3389/fnut.2021.722813 (PMC8415885; doi:10.3389/fnut.2021.722813)
Supplement: Supplementary file 2 [file Data_Sheet_1.ZIP]

Archive with 17 entries (13 files):
- Raw Data/
- Raw Data/Anti-inflammation Figure 3/
- Raw Data/Anti-inflammation Figure 3/Figure 3 A-MTT (Compounds 5 and 8).xls
- Raw Data/Anti-inflammation Figure 3/Figure 3 B-Phagocytose (Compounds 5 and 8).xls
- Raw Data/Anti-inflammation Figure 3/Figure 3 C-NO (Compounds 5 and 8).xls
- Raw Data/Anti-inflammation Figure 3/Figure 3 D-Anti-inflammatory PCR (Compounds 5 and 8).xlsx
- Raw Data/Anti-inflammation Figure 3/Figure 3 DíóE-Anti-inflammatory Gray analysis of related proteins.xlsx
- Raw Data/Anti-inflammation Figure 3/Figure 3F-ROS/
- Raw Data/Anti-inflammation Figure 3/Figure 3F-ROS/B_Compound 5.fcs
- Raw Data/Anti-inflammation Figure 3/Figure 3F-ROS/C_Compound 8.fcs
- Raw Data/Anti-inflammation Figure 3/Figure 3F-ROS/K_Control.fcs
- Raw Data/Anti-inflammation Figure 3/Figure 3F-ROS/M_LPS.fcs
- Raw Data/Immune Figure 4/
- Raw Data/Immune Figure 4/Figure 4 A-Immune NO.xlsx
- Raw Data/Immune Figure 4/Figure 4 BíóD-Immune PCR (Compounds 5 and 8).xls
- Raw Data/Immune Figure 4/Figure 4 C-Immune TNF-a┴ and IL-6  (Compounds 5 and 8).xls
- Raw Data/Immune Figure 4/Figure 4 DíóE-Immune Gray analysis of related proteins.xlsx
