# Supplementary material for: Nigella sativa: A Dietary Supplement as an Immune-Modulator on the Basis of Bioactive Components
Source: Front Nutr. 2021 Aug 17;8:722813. doi: 10.3389/fnut.2021.722813 (PMC8415885; doi:10.3389/fnut.2021.722813)
Supplement: Supplementary file 2 [file Data_Sheet_1.ZIP › Raw Data/Anti-inflammation Figure 3/Figure 3 A-MTT (Compounds 5 and 8).xls]

## Sheet: 光度测量1
Absorbance Measurement
Plate 1
Sample	1	2	3	4	5	6	7	8	9	10	11	12
A	未知_0001 1/1	未知_0009 1/1	未知_0017 1/1	未知_0025 1/1	未知_0033 1/1	未知_0041 1/1	未知_0049 1/1	未知_0057 1/1	未知_0065 1/1	未知_0073 1/1	未知_0081 1/1	未知_0089 1/1
B	未知_0002 1/1	未知_0010 1/1	未知_0018 1/1	未知_0026 1/1	未知_0034 1/1	未知_0042 1/1	未知_0050 1/1	未知_0058 1/1	未知_0066 1/1	未知_0074 1/1	未知_0082 1/1	未知_0090 1/1
C	未知_0003 1/1	未知_0011 1/1	未知_0019 1/1	未知_0027 1/1	未知_0035 1/1	未知_0043 1/1	未知_0051 1/1	未知_0059 1/1	未知_0067 1/1	未知_0075 1/1	未知_0083 1/1	未知_0091 1/1
D	未知_0004 1/1	未知_0012 1/1	未知_0020 1/1	未知_0028 1/1	未知_0036 1/1	未知_0044 1/1	未知_0052 1/1	未知_0060 1/1	未知_0068 1/1	未知_0076 1/1	未知_0084 1/1	未知_0092 1/1
E	未知_0005 1/1	未知_0013 1/1	未知_0021 1/1	未知_0029 1/1	未知_0037 1/1	未知_0045 1/1	未知_0053 1/1	未知_0061 1/1	未知_0069 1/1	未知_0077 1/1	未知_0085 1/1	未知_0093 1/1
F	未知_0006 1/1	未知_0014 1/1	未知_0022 1/1	未知_0030 1/1	未知_0038 1/1	未知_0046 1/1	未知_0054 1/1	未知_0062 1/1	未知_0070 1/1	未知_0078 1/1	未知_0086 1/1	未知_0094 1/1
G	未知_0007 1/1	未知_0015 1/1	未知_0023 1/1	未知_0031 1/1	未知_0039 1/1	未知_0047 1/1	未知_0055 1/1	未知_0063 1/1	未知_0071 1/1	未知_0079 1/1	未知_0087 1/1	未知_0095 1/1
H	未知_0008 1/1	未知_0016 1/1	未知_0024 1/1	未知_0032 1/1	未知_0040 1/1	未知_0048 1/1	未知_0056 1/1	未知_0064 1/1	未知_0072 1/1	未知_0080 1/1	未知_0088 1/1	未知_0096 1/1
Absorbancy	1	2	3	4	5	6
A	0.7973	0.7085	0.9785	0.9905	1.0887	0.7002
B	0.6502	0.6687	0.7694	0.8324	0.8996	0.8671
C	1.0917	0.7803	0.7665	0.83	1.0334	0.9031
D	0.725	1.0076	0.7662	0.8568	1.1775	0.8868
E	0.6719	0.7372	0.8168	0.7876	0.769	0.8173
F	0.765	0.6861	0.8565	0.7405	0.6714	0.7275
G	1.0749	0.7624	0.6675	0.6592	0.7851	0.7284
H	0.7109	0.8271	0.6017	0.7731	0.6908	0.9111
Blank Slate
	0.0559	0.0553	0.0591	0.0557	0.0558	0.055
	0.0569	0.0557	0.0558	0.056	0.0558	0.0556
	0.0549	0.0546	0.0549	0.055	0.0555	0.0562
	0.0549	0.0548	0.0552	0.055	0.0592	0.0556
	0.0551	0.0546	0.055	0.0558	0.0579	0.0551
	0.0551	0.0557	0.0571	0.0568	0.0547	0.0563
	0.0559	0.0597	0.058	0.0682	0.0579	0.0561
	0.0574	0.0566	0.0555	0.0561	0.058	0.0559
Subtract (﹣) Blank
	0.7414	0.6532	0.9194	0.9348	1.0329	0.6452
	0.5933	0.613	0.7136	0.7764	0.8438	0.8115
	1.0368	0.7257	0.7116	0.775	0.9779	0.8469
	0.6701	0.9528	0.711	0.8018	1.1183	0.8312
	0.6168	0.6826	0.7618	0.7318	0.7111	0.7622
	0.7099	0.6304	0.7994	0.6837	0.6167	0.6712
	1.019	0.7027	0.6095	0.591	0.7272	0.6723
	0.6535	0.7705	0.5462	0.717	0.6328	0.8552
Compound 5								Average	SD
Blank Control	0.8469	0.7257	0.775					0.782533	0.0609502
6.25	0.7414	0.6532	0.9194					0.771333	0.135601
12.5	0.8115	0.7764	0.7136					0.767167	0.0495988
25	0.8312	0.8018	0.711					0.781333	0.0626592
50	0.7318	0.7622	0.7618					0.751933	0.0174371
100	0.7099	0.6837	0.7994					0.731	0.0606674
200	0.7272	0.7027	0.6723					0.700733	0.0275028
400	0.6535	0.7705	0.717					0.713667	0.0585712
Divide (/) Blank	1.0823	0.927412	0.990415					1.00004	0.0778916
6.25	0.947476	0.83476	1.17495					0.985729	0.173292
12.5	1.03706	0.992204	0.911949					0.980405	0.0633851
25	1.06224	1.02466	0.908626					0.998509	0.0800756
50	0.935208	0.974058	0.973546					0.960937	0.0222839
100	0.90722	0.873738	1.0216					0.934185	0.0775302
200	0.929329	0.898019	0.859169					0.895506	0.0351473
400	0.835144	0.984665	0.916294						0.0748514
·100
Divide (/) Blank	108.23	92.7412	99.0415			Blank	6.25	12.5	25	50	100	200	400
6.25	94.7476	83.476	117.495			108.23	94.7476	103.706	106.224	93.5208	90.722	92.9329	83.5144
12.5	103.706	99.2204	91.1949			92.7412	83.476	99.2204	102.466	97.4058	87.3738	89.8019	98.4665
25	106.224	102.466	90.8626			99.0415	117.495	91.1949	90.8626	97.3546	102.16	85.9169	91.6294
50	93.5208	97.4058	97.3546			100.004	98.5729	98.0405	99.8509	96.0937	93.4185	89.5506	91.2034
100	90.722	87.3738	102.16
200	92.9329	89.8019	85.9169
400	83.5144	98.4665	91.6294
Absorbance Measurement 2
Plate 2
Sample	1	2	3	4	5	6	7	8	9	10	11	12
A	未知_0001 1/1	未知_0009 1/1	未知_0017 1/1	未知_0025 1/1	未知_0033 1/1	未知_0041 1/1	未知_0049 1/1	未知_0057 1/1	未知_0065 1/1	未知_0073 1/1	未知_0081 1/1	未知_0089 1/1
B	未知_0002 1/1	未知_0010 1/1	未知_0018 1/1	未知_0026 1/1	未知_0034 1/1	未知_0042 1/1	未知_0050 1/1	未知_0058 1/1	未知_0066 1/1	未知_0074 1/1	未知_0082 1/1	未知_0090 1/1
C	未知_0003 1/1	未知_0011 1/1	未知_0019 1/1	未知_0027 1/1	未知_0035 1/1	未知_0043 1/1	未知_0051 1/1	未知_0059 1/1	未知_0067 1/1	未知_0075 1/1	未知_0083 1/1	未知_0091 1/1
D	未知_0004 1/1	未知_0012 1/1	未知_0020 1/1	未知_0028 1/1	未知_0036 1/1	未知_0044 1/1	未知_0052 1/1	未知_0060 1/1	未知_0068 1/1	未知_0076 1/1	未知_0084 1/1	未知_0092 1/1
E	未知_0005 1/1	未知_0013 1/1	未知_0021 1/1	未知_0029 1/1	未知_0037 1/1	未知_0045 1/1	未知_0053 1/1	未知_0061 1/1	未知_0069 1/1	未知_0077 1/1	未知_0085 1/1	未知_0093 1/1
F	未知_0006 1/1	未知_0014 1/1	未知_0022 1/1	未知_0030 1/1	未知_0038 1/1	未知_0046 1/1	未知_0054 1/1	未知_0062 1/1	未知_0070 1/1	未知_0078 1/1	未知_0086 1/1	未知_0094 1/1
G	未知_0007 1/1	未知_0015 1/1	未知_0023 1/1	未知_0031 1/1	未知_0039 1/1	未知_0047 1/1	未知_0055 1/1	未知_0063 1/1	未知_0071 1/1	未知_0079 1/1	未知_0087 1/1	未知_0095 1/1
H	未知_0008 1/1	未知_0016 1/1	未知_0024 1/1	未知_0032 1/1	未知_0040 1/1	未知_0048 1/1	未知_0056 1/1	未知_0064 1/1	未知_0072 1/1	未知_0080 1/1	未知_0088 1/1	未知_0096 1/1
Absorbancy	1	2	3	4	5	6	7	8	9	10	11	12
A	0.7108	0.781	0.7997	0.843	0.7641	0.7542	1.2101	1.2898	0.9806	0.828	0.8383	0.8414
B	0.828	0.8316	0.9225	1.0026	1.0403	1.0746	1.423	1.2241	1.0969	1.063	0.9183	0.8066
C	1.0374	0.9515	1.1529	1.1367	0.9917	1.1364	1.0204	1.0756	0.9837	0.8541	0.8823	0.7706
D	1.2245	0.9879	1.1028	1.0548	1.0414	0.9754	1.0619	1.0715	1.0581	0.9557	0.8523	0.7453
E	0.9803	1.0174	1.0119	1.3418	1.3198	1.0534	1.0196	1.0412	1.2534	0.958	1.2512	0.8056
F	1.0203	0.9601	1.1072	1.1774	1.0038	1.0582	1.0241	1.3254	0.9521	1.0032	0.7877	0.7198
G	1.0166	1.0708	1.0884	1.0096	0.8455	0.9244	0.9983	0.8191	1.0578	0.8915	0.8889	0.7368
H	0.8487	1.1309	1.0369	1.0299	0.9365	0.9531	0.9878	1.0629	0.9893	0.9146	1.0934	1.0183
Compound 8	1.02739	1.08296	0.990435	1.0336			Average	OD值
Blank	1.0204	1.0756	0.9837				1.02657	0.0462593
400	0.828	0.8383	0.8414				0.8359	0.00701498
200	1.063	0.9183	1.0969				1.02607	0.0948554
100	1.0619	0.9557	1.0581				1.02523	0.0602476
50	1.0196	1.0412	0.958				1.00627	0.0431728
25	1.0241	1.0032	0.9521				0.993133	0.0370406
12.5	0.9983	0.8915	1.0578				0.982533	0.0842637
6.25	0.9878	1.0629	0.9893				1.01333	0.0429325
/0.9932(Blank)	0.993993	1.04776	0.958243	1			99.3993	104.776	95.8243
				Average	OD
400	0.801087	0.811053	0.814052	0.808731	0.00678697		80.1087	81.1053	81.4052
200	1.02845	0.888452	1.06125	0.992716	0.0917723		102.845	88.8452	106.125
100	1.02738	0.924637	1.02371	0.99191	0.0582894		102.738	92.4637	102.371
50	0.98646	1.00736	0.926862	0.97356	0.0417696		98.646	100.736	92.6862
25	0.990814	0.970593	0.921154	0.960853	0.0358366		99.0814	97.0593	92.1154
12.5	0.965852	0.862523	1.02342	0.950598	0.0815248		96.5852	86.2523	102.342
6.25	0.955693	1.02835	0.957145	0.980397	0.0415371		95.5693	102.835	95.7145
Blank	99.3993	104.776	95.8243	100
6.25	95.5693	102.835	95.7145	98.0397
12.5	96.5852	86.2523	102.342	95.0598		Blank	6.25	12.5	25	50	100	200	400
25	99.0814	97.0593	92.1154	96.0853		99.3993	95.5693	96.5852	99.0814	98.646	102.738	102.845	80.1087
50	98.646	100.736	92.6862	97.356		104.776	102.835	86.2523	97.0593	100.736	92.4637	88.8452	81.1053
100	102.738	92.4637	102.371	99.191		95.8243	95.7145	102.342	92.1154	92.6862	102.371	106.125	81.4052
200	102.845	88.8452	106.125	99.2716
400	80.1087	81.1053	81.4052	80.8731
