# Supplementary material for: Nigella sativa: A Dietary Supplement as an Immune-Modulator on the Basis of Bioactive Components
Source: Front Nutr. 2021 Aug 17;8:722813. doi: 10.3389/fnut.2021.722813 (PMC8415885; doi:10.3389/fnut.2021.722813)
Supplement: Supplementary file 2 [file Data_Sheet_1.ZIP › Raw Data/Anti-inflammation Figure 3/Figure 3 B-Phagocytose (Compounds 5 and 8).xls]

## Sheet: 光度测量1
光度测量1
板 1: 板 1
样本	1	2	3	4	5	6	7	8	9	10	11	12
A	未知_0001 1/1	未知_0009 1/1	未知_0017 1/1	未知_0025 1/1	未知_0033 1/1	未知_0041 1/1	未知_0049 1/1	未知_0057 1/1	未知_0065 1/1	未知_0073 1/1	未知_0081 1/1	未知_0089 1/1
B	未知_0002 1/1	未知_0010 1/1	未知_0018 1/1	未知_0026 1/1	未知_0034 1/1	未知_0042 1/1	未知_0050 1/1	未知_0058 1/1	未知_0066 1/1	未知_0074 1/1	未知_0082 1/1	未知_0090 1/1
C	未知_0003 1/1	未知_0011 1/1	未知_0019 1/1	未知_0027 1/1	未知_0035 1/1	未知_0043 1/1	未知_0051 1/1	未知_0059 1/1	未知_0067 1/1	未知_0075 1/1	未知_0083 1/1	未知_0091 1/1
D	未知_0004 1/1	未知_0012 1/1	未知_0020 1/1	未知_0028 1/1	未知_0036 1/1	未知_0044 1/1	未知_0052 1/1	未知_0060 1/1	未知_0068 1/1	未知_0076 1/1	未知_0084 1/1	未知_0092 1/1
E	未知_0005 1/1	未知_0013 1/1	未知_0021 1/1	未知_0029 1/1	未知_0037 1/1	未知_0045 1/1	未知_0053 1/1	未知_0061 1/1	未知_0069 1/1	未知_0077 1/1	未知_0085 1/1	未知_0093 1/1
F	未知_0006 1/1	未知_0014 1/1	未知_0022 1/1	未知_0030 1/1	未知_0038 1/1	未知_0046 1/1	未知_0054 1/1	未知_0062 1/1	未知_0070 1/1	未知_0078 1/1	未知_0086 1/1	未知_0094 1/1
G	未知_0007 1/1	未知_0015 1/1	未知_0023 1/1	未知_0031 1/1	未知_0039 1/1	未知_0047 1/1	未知_0055 1/1	未知_0063 1/1	未知_0071 1/1	未知_0079 1/1	未知_0087 1/1	未知_0095 1/1
H	未知_0008 1/1	未知_0016 1/1	未知_0024 1/1	未知_0032 1/1	未知_0040 1/1	未知_0048 1/1	未知_0056 1/1	未知_0064 1/1	未知_0072 1/1	未知_0080 1/1	未知_0088 1/1	未知_0096 1/1
吸光值	1	2	3	4	5	6	7	8	9	10	11	12
A	1.3934	1.4916	1.3985	1.3839	1.2713	1.3832	1.2463	1.1793	1.2185	1.1946	1.3571	1.6083
B	1.32	1.2493	1.2811	1.3114	1.22	1.2882	1.2092	1.3857	1.2501	1.2511	1.2115	1.2705
C	0.8702	1.0087	0.9496	0.8876	0.9252	0.9788	0.9533	0.9791	0.979	0.9885	1.061	0.9787
D	1.2008	1.1592	1.1741	1.256	1.2902	1.2952	1.3293	1.3398	1.2058	1.2082	1.2192	1.2488
E	1.0991	1.0343	1.1546	1.152	1.099	1.0941	1.1048	1.1823	1.1383	1.1156	1.1581	1.1732
F	1.1207	1.1535	1.2201	1.1794	1.1648	1.1652	1.1225	1.1758	1.2232	1.4364	1.4625	1.2679
G	1.0653	1.1342	1.1151	1.1422	1.1631	1.1827	1.2041	1.2276	1.3402	1.2095	1.1561	1.1977
H	1.0825	1.0462	1.1387	1.1659	1.1766	1.2297	1.2033	1.2375	1.3869	1.1568	1.1829	1.219
			Compound 5
Blank		0.9788	0.9496	0.8876	0.9252		0.9353	0.038618
LPS		1.4916	1.3985	1.3934	1.3832		1.41668	0.0503534
200		1.32	1.2811	1.3114	1.2882		1.30017	0.0184958
100		1.1592	1.2008	1.256	1.2902		1.22655	0.0580738
50		1.0343	1.1546	1.152	1.0991		1.11	0.0565758
25		1.1535	1.1648	1.1652	1.1648		1.16207	0.00571978
12.5		1.1342	1.1151	1.1422	1.0653		1.1142	0.0345254
6.25		1.0462	1.1387	1.1659	1.0825		1.10832	0.0540493
		1.04651	1.01529	0.949	0.989201		104.651	101.529	94.9	98.9201	100
		1.59478	1.49524	1.48979	1.47888		159.478	149.524	148.979	147.888	151.467		104.651	159.478	141.131	123.939	110.585	123.329	121.266	111.857
		1.41131	1.36972	1.40212	1.37731		141.131	136.972	140.212	137.731	139.012		101.529	149.524	136.972	128.387	123.447	124.538	119.224	121.747
		1.23939	1.28387	1.34288	1.37945		123.939	128.387	134.288	137.945	131.14		94.9	148.979	140.212	134.288	123.169	124.58	122.121	124.655
		1.10585	1.23447	1.23169	1.17513		110.585	123.447	123.169	117.513	118.678		98.9201	147.888	137.731	137.945	117.513	124.538	113.899	115.738
		1.23329	1.24538	1.2458	1.24538		123.329	124.538	124.58	124.538	124.246
		1.21266	1.19224	1.22121	1.13899		121.266	119.224	122.121	113.899	119.128
		1.11857	1.21747	1.24655	1.15738		111.857	121.747	124.655	115.738	118.499
C7
Blank			0.979	0.9885	0.9787	0.9787		0.981225	0.00485206
LPS			1.2185	1.2463	1.3571	1.6083		1.35755	0.177564
200			1.2501	1.2511	1.3857	1.2705		1.28935	0.064916
100			1.2058	1.2082	1.2192	1.2488		1.2205	0.0197481
50			1.1383	1.1823	1.1581	1.1732		1.16297	0.0192408
25			1.2232	1.1225	1.1758	1.2679		1.19735	0.0624832
12.5			1.2041	1.2095	1.1561	1.1977		1.19185	0.0243165
6.25			1.2033	1.1568	1.1829	1.219		1.1905	0.026892
			0.997732	1.00741	0.997427	0.997427		99.7732	100.741	99.7427	99.7427		100	0.49449
			1.24182	1.27015	1.38307	1.63907		124.182	127.015	138.307	163.907		138.353	18.0962
			1.27402	1.27504	1.41221	1.29481		127.402	127.504	141.221	129.481		131.402	6.61581
			1.22887	1.23132	1.24253	1.27269		122.887	123.132	124.253	127.269		124.385	2.01259
			1.16008	1.20492	1.18026	1.19565		116.008	120.492	118.026	119.565		118.523	1.9609
			1.24661	1.14398	1.1983	1.29216		124.661	114.398	119.83	129.216		122.026	6.36788
			1.22714	1.23264	1.17822	1.22062		122.714	123.264	117.822	122.062		121.466	2.47817
			1.22632	1.17893	1.20553	1.24232		122.632	117.893	120.553	124.232		121.328	2.74066
			99.7732	124.182	127.402	122.887	116.008	124.661	122.714	122.632
			100.741	127.015	127.504	123.132	120.492	114.398	123.264	117.893
			99.7427	138.307	141.221	124.253	118.026	119.83	117.822	120.553
			99.7427	163.907	129.481	127.269	119.565	129.216	122.062	124.232
