# Supplementary material for: Nigella sativa: A Dietary Supplement as an Immune-Modulator on the Basis of Bioactive Components
Source: Front Nutr. 2021 Aug 17;8:722813. doi: 10.3389/fnut.2021.722813 (PMC8415885; doi:10.3389/fnut.2021.722813)
Supplement: Supplementary file 2 [file Data_Sheet_1.ZIP › Raw Data/Anti-inflammation Figure 3/Figure 3 C-NO (Compounds 5 and 8).xls]

## Sheet: 光度测量1
Photometry 1
Plate 1
Sample	1	2	3	4	5	6	7	8	9	10	11	12
A	未知_0001 1/1	未知_0009 1/1	未知_0017 1/1	未知_0025 1/1	未知_0033 1/1	未知_0041 1/1	未知_0049 1/1	未知_0057 1/1	未知_0065 1/1	未知_0073 1/1	未知_0081 1/1	未知_0089 1/1
B	未知_0002 1/1	未知_0010 1/1	未知_0018 1/1	未知_0026 1/1	未知_0034 1/1	未知_0042 1/1	未知_0050 1/1	未知_0058 1/1	未知_0066 1/1	未知_0074 1/1	未知_0082 1/1	未知_0090 1/1
C	未知_0003 1/1	未知_0011 1/1	未知_0019 1/1	未知_0027 1/1	未知_0035 1/1	未知_0043 1/1	未知_0051 1/1	未知_0059 1/1	未知_0067 1/1	未知_0075 1/1	未知_0083 1/1	未知_0091 1/1
D	未知_0004 1/1	未知_0012 1/1	未知_0020 1/1	未知_0028 1/1	未知_0036 1/1	未知_0044 1/1	未知_0052 1/1	未知_0060 1/1	未知_0068 1/1	未知_0076 1/1	未知_0084 1/1	未知_0092 1/1
E	未知_0005 1/1	未知_0013 1/1	未知_0021 1/1	未知_0029 1/1	未知_0037 1/1	未知_0045 1/1	未知_0053 1/1	未知_0061 1/1	未知_0069 1/1	未知_0077 1/1	未知_0085 1/1	未知_0093 1/1
F	未知_0006 1/1	未知_0014 1/1	未知_0022 1/1	未知_0030 1/1	未知_0038 1/1	未知_0046 1/1	未知_0054 1/1	未知_0062 1/1	未知_0070 1/1	未知_0078 1/1	未知_0086 1/1	未知_0094 1/1
G	未知_0007 1/1	未知_0015 1/1	未知_0023 1/1	未知_0031 1/1	未知_0039 1/1	未知_0047 1/1	未知_0055 1/1	未知_0063 1/1	未知_0071 1/1	未知_0079 1/1	未知_0087 1/1	未知_0095 1/1
H	未知_0008 1/1	未知_0016 1/1	未知_0024 1/1	未知_0032 1/1	未知_0040 1/1	未知_0048 1/1	未知_0056 1/1	未知_0064 1/1	未知_0072 1/1	未知_0080 1/1	未知_0088 1/1	未知_0096 1/1
Absorbance	1	2	3	4	5	6	7	8	9	10	11	12
A	0.0944	0.0933	0.1255	0.118	0.064	0.0644	0.1105	0.1113	0.061	0.0599	0.0621	0.0576
B	0.101	0.0947	0.0852	0.0861	0.0613	0.0584	0.0573	0.0567	0.0585	0.0577	0.0578	0.0608
C	0.1031	0.1028	0.1164	0.1209	0.0619	0.0592	0.0574	0.0583	0.0583	0.0581	0.0566	0.0597
D	0.085	0.0963	0.0947	0.0956	0.0664	0.0583	0.0602	0.0568	0.0572	0.0582	0.0555	0.0548
E	0.1009	0.1013	0.112	0.1096	0.0627	0.0622	0.0594	0.058	0.0569	0.0569	0.0572	0.0569
F	0.1075	0.1122	0.1075	0.1098	0.058	0.0568	0.0594	0.0609	0.0579	0.0582	0.0575	0.0553
G	0.1178	0.1222	0.1179	0.1221	0.0585	0.0625	0.0603	0.0609	0.061	0.0589	0.0586	0.0563
H	0.0616	0.0577	0.0578	0.0653	0.0619	0.0604	0.0602	0.0575	0.0615	0.0916	0.0809	0.1592
							Average
				Blank	0.0944	0.0933	0.09385
				Model	0.1205	0.113	0.11675
				1	0.1009	0.1013	0.1011
				2	0.112	0.1096	0.1108
				3	0.1075	0.1122	0.10985
				4	0.1075	0.1098	0.10865
				5	0.1178	0.1222	0.12
				6	0.1179	0.1221	0.12
Blank Plate
	0.0593	0.0576	0.0618	0.0593	0.0559	0.0561	0.0573	0.0574	0.0593	0.0596	0.0611	0.0569
	0.0594	0.0604	0.0568	0.0568	0.06	0.0575	0.0577	0.0556	0.0575	0.057	0.0574	0.0603
	0.0564	0.0555	0.0576	0.0601	0.0613	0.0581	0.0563	0.0577	0.0574	0.0568	0.0553	0.0592
	0.0571	0.0578	0.056	0.0565	0.0653	0.0576	0.0606	0.0562	0.0562	0.0567	0.0552	0.0547
	0.0568	0.0598	0.0573	0.0561	0.0625	0.0616	0.0584	0.0576	0.0562	0.056	0.0565	0.0565
	0.0572	0.0588	0.0574	0.0601	0.0573	0.0562	0.0582	0.0608	0.0579	0.0581	0.0573	0.055
	0.0566	0.0594	0.0637	0.0648	0.0578	0.062	0.059	0.06	0.0608	0.0578	0.0581	0.0555
	0.0603	0.0573	0.0568	0.0655	0.0609	0.0589	0.0589	0.0568	0.0611	0.0898	0.0794	0.157
Minus blank
	0.0351	0.0357	0.0637	0.0587	0.0081	0.0083	0.0532	0.0539	0.0017	0.0003	0.001	0.0007
	0.0416	0.0343	0.0284	0.0293	0.0013	0.0009	-0.0004	0.0011	0.001	0.0007	0.0004	0.0005
	0.0467	0.0473	0.0588	0.0608	0.0006	0.0011	0.0011	0.0006	0.0009	0.0013	0.0013	0.0005
	0.0279	0.0385	0.0387	0.0391	0.0011	0.0007	-0.0004	0.0006	0.001	0.0015	0.0003	0.0001
	0.0441	0.0415	0.0547	0.0535	0.0002	0.0006	0.001	0.0004	0.0007	0.0009	0.0007	0.0004
	0.0503	0.0534	0.0501	0.0497	0.0007	0.0006	0.0012	0.0001	0	0.0001	0.0002	0.0003
	0.0612	0.0628	0.0542	0.0573	0.0007	0.0005	0.0013	0.0009	0.0002	0.0011	0.0005	0.0008
	0.0013	0.0004	0.001	-0.0002	0.001	0.0015	0.0013	0.0007	0.0004	0.0018	0.0015	0.0022
	Blank	0.0351	0.0357
	Model	0.0637	0.0587
	1	0.0441	0.0415
	2	0.0547	0.0535
	3	0.0503	0.0534
	4	0.0501	0.0497
	5	0.0612	0.0628
	6	0.0542	0.0573
	H2O	0.0081	0.0083	0.0082		0.04535
	Standard	0.0532	0.0539	0.05355
Measured value OD-H2O OD
														Compound 5 Anti-inflammation			Compound 8 Anti-inflammation
		0.0269	0.0275			0.593164	0.606395		59.3164	60.6395		Blamk	LPS	200	100	50	200	100	50
		0.0555	0.0505			1.22381	1.11356		122.381	111.356		59.3164	122.381	79.1621	102.536	92.8335	92.3925	116.869	101.433
		0.0359	0.0333			0.791621	0.734289		79.1621	73.4289		60.6395	111.356	73.4289	99.8897	99.6692	91.5105	120.397	108.269
		0.0465	0.0453			1.02536	0.998897		102.536	99.8897	SD	0.935533	7.79611
		0.0421	0.0452			0.928335	0.996692		92.8335	99.6692	AVE
		0.0419	0.0415			0.923925	0.915105		92.3925	91.5105
		0.053	0.0546			1.16869	1.20397		116.869	120.397
		0.046	0.0491			1.01433	1.08269		101.433	108.269
