# Supplementary material for: Nigella sativa: A Dietary Supplement as an Immune-Modulator on the Basis of Bioactive Components
Source: Front Nutr. 2021 Aug 17;8:722813. doi: 10.3389/fnut.2021.722813 (PMC8415885; doi:10.3389/fnut.2021.722813)
Supplement: Supplementary file 2 [file Data_Sheet_1.ZIP › Raw Data/Anti-inflammation Figure 3/Figure 3 D-Anti-inflammatory PCR (Compounds 5 and 8).xlsx]

## Sheet: Sheet1
K	GAPDH	16.5973		COX2		Blank		21.7864	21.3026	21.274	5.17648	4.6927	4.66401	4.8444	0.332081	-0.151695	-0.180389	0.79439	1.11087	1.13319
K	GAPDH	16.4843				Compound 5		20.8721	20.6272	20.689	3.35245	3.10756	3.16939		-1.49195	-1.73684	-1.67501	2.81268	3.33305	3.19322
K	GAPDH	16.7483				Compound 8		18.3182	18.1561	18.2346	1.06533	0.903209	0.981725		-3.77907	-3.94119	-3.86268	13.7282	15.3609	14.5473
K	COX2	21.7864				LPS		17.3041	17.1409	17.1641	-1.05447	-1.21773	-1.1945		-5.89887	-6.06213	-6.0389	59.6674	66.8164	65.749
K	COX2	21.3026
K	COX2	21.274		Inos		Blank		29.4219	29.3136	28.89	12.812	12.7036	12.28	11.3731	1.43888	1.33051	0.906944	0.368853	0.397627	0.533314
K	Inos	29.4219				Compound 5		27.8553	27.4596	27.6869	10.3357	9.94	10.1673		-1.03737	-1.4331	-1.20577	2.05249	2.70026	2.3066
K	Inos	29.3136				Compound 8		27.6405	27.1349	27.1309	-0.50361	0.130771	0.372846		-11.8767	-11.2423	-11.0003	3760.5	2422.58	2048.36
K	Inos	28.89				LPS		28.2181	28.2044	28.0597	9.85953	9.84575	9.70109		-1.51357	-1.52735	-1.67201	2.85517	2.88256	3.18659
											Average
B	GAPDH	17.1481		GAPDH		Blank		16.5973	16.4843	16.7483	16.6099
B	GAPDH	17.4881				Compound 5		17.1481	17.4881	17.9226	17.5196
B	GAPDH	17.9226				Compound 8		16.7493	17.3837	17.6257	17.2529
B	COX2	20.8721				LPS		17.859	18.4056	18.8112	18.3586
B	COX2	20.6272
B	COX2	20.689
B	Inos	27.8553		COX2		Blank		26.1118	25.9154	25.8989	7.1626	6.96623	6.94973	7.02619	0.136411	-0.059958	-0.0764566	0.90978	1.04244	1.05443
B	Inos	27.4596				Compound 5		20.7714	20.9463	20.748	3.86515	4.04006	3.84174		-3.16104	-2.98613	-3.18445	8.94473	7.92345	9.09107
B	Inos	27.6869				Compound 8		18.2558	18.1096	20.5681	2.89264	2.74645	5.20495		-4.13355	-4.27974	-1.82124	17.5518	19.4236	3.53385
						LPS		16.0183	16.0951	15.8494	0.38365	0.460448	0.214721		-6.64254	-6.56574	-6.81147	99.9088	94.7295	112.32
C	GAPDH	16.7493
C	GAPDH	17.3837		Inos		Blank		32.3445	32.951	32.7537	13.3953	14.0018	13.8045	13.7339	-0.338595	0.267923	0.0706384	1.26452	0.830514	0.952217
C	GAPDH	17.6257				Compound 5		26.8188	26.9713	27.2732	9.91257	10.0651	10.367		-3.82133	-3.66884	-3.36695	14.1363	12.7184	10.317
C	COX2	18.3182				Compound 8		26.7047	26.8278	26.5973	11.3416	11.4647	11.2341		-2.39234	-2.26924	-2.49975	5.2501	4.82068	5.65589
C	COX2	18.1561				LPS		26.1171	26.3756	26.281	10.4825	10.7409	10.6463		-3.25145	-2.99297	-3.08757	9.52321	7.96114	8.50064
C	COX2	18.2346									Average
C	Inos	27.6405		GAPDH		Blank		18.6623	18.9543	19.231	18.9492
C	Inos	27.1349				Compound 5		16.7877	16.9499	16.9812	16.9062
C	Inos	27.1309				Compound 8		15.027	15.5688	15.4935	15.3631
						LPS		15.6179	15.5994	15.6867	15.6346
M	GAPDH	17.859
M	GAPDH	18.4056
M	GAPDH	18.8112
M	COX2	17.3041
M	COX2	17.1409
M	COX2	17.1641
M	Inos	28.2181
M	Inos	28.2044
M	Inos	28.0597
	COX2	Blank	LPS	Compound 5	Compound 8
		0.90978	99.9088	8.94473	17.5518
		1.04244	94.7295	7.92345	19.4236
		1.05443	112.32	9.09107	3.53385
	Inos	Blank	LPS	Compound 5	Compound 8
		1.26452
		0.830514
		0.952217
