# Supplementary material for: Nigella sativa: A Dietary Supplement as an Immune-Modulator on the Basis of Bioactive Components
Source: Front Nutr. 2021 Aug 17;8:722813. doi: 10.3389/fnut.2021.722813 (PMC8415885; doi:10.3389/fnut.2021.722813)
Supplement: Supplementary file 2 [file Data_Sheet_1.ZIP › Raw Data/Anti-inflammation Figure 3/Figure 3 DíóE-Anti-inflammatory Gray analysis of related proteins.xlsx]

## Sheet: Sheet1
		1	2	3	4	5				1	2	3	4	5
β-actin		143.816	121.735	199.873	257.704	121.735		β-actin		173.445	158.652	136.977	191.949	127.523
		142.267	122.938	104.079	91.142	111.365				168.974	145.633	126.438	180.785	175.442
		103.714	98.746	126.962	159.348	113.522				172.478	157.235	136.359	191.624	175.725
		129.932	114.473	143.638	169.398	115.541				157.709	153.775	152.15	159.736	127.523
INOS		56.506	568.779	428.403	402.468	558.258		iNOS		27.954	864.462	125.19	858.081	156.178
		49.109	543.079	420.033	407.555	568.365				11.755	723.75	92.619	730.151	111.698
		35.429	487.491	383.334	394.092	520.345				17.023	671.887	97.502	809.663	99.708
INOS/β-actin		0.434888	4.96867	2.98252	2.37587	4.8317		INOS/β-actin		0.17725	5.62159	0.822808	5.37187	1.2247
		0.377958	4.74417	2.92425	2.4059	4.91918				0.0745359	4.70654	0.608736	4.57099	0.875905
		0.272673	4.25857	2.66875	2.32643	4.50356				0.107939	4.36928	0.640829	5.06876	0.781882
COX2		13.434	638.867	350.756	306.738	113.342		COX2		51.266	778.043	339.469	411.151	376.672
		13.909	641.328	352.61	306.314	111.478				69.902	859.269	344.639	414.136	344.081
		12.56	636.551	348.863	300.378	108.15				81.162	895.206	363.774	450.38	376.86
COX2/β-actin		0.103392	5.58094	2.44194	1.81075	0.98097		COX2/β-actin		0.325067	5.05961	2.23115	2.57394	2.95376
		0.107048	5.60244	2.45485	1.80825	0.964837				0.443233	5.58782	2.26513	2.59263	2.69819
		0.0966657	5.56071	2.42877	1.77321	0.936034				0.514631	5.82152	2.3909	2.81953	2.95523
IκBα		386.43	472.215	387.686	267.773	330.551		IκBα		301.32	215.891	458.136	432.823	295.258
		404.481	472.684	387.254	267.65	330.869				312.417	228.258	467.766	442.265	319.798
		395.8	466.328	383.755	261.529	316.38				294.718	210.639	449.952	427.764	289.064
		364.758	356.998	320.555	288.954	305.549				302.818	218.263	458.618	434.284	301.373
p-IκBα		191.793	658.207	345.423	496.837	204.183		p-IκBα		143.99	322.761	338.807	296.492	748.122
		176.004	586.021	343.782	493.643	203.201				219.006	321.417	332.393	391.466	592.616
		178.044	666.847	343.738	491.697	201.729				185.776	316.758	326.21	382.35	576.811
p-IκBα/IκBα		0.525808	1.84373	1.07758	1.71943	0.645373		p-IκBα/IκBα		0.4755	1.47877	0.738756	0.682715	2.48238
		0.482522	1.64152	1.07246	1.70838	0.642269				0.723226	1.47262	0.724771	0.901406	1.96639
		0.488115	1.86793	1.07232	1.70164	0.637616				0.61349	1.45127	0.711289	0.880415	1.91394
P65		292.511	302.928	498.423	489.187	379.972		P65		285.313	191.102	371.899	359.171	349.799
		296.109	302.849	498.86	490.603	381.266				292.972	199.767	476.128	560.793	347.705
		302.313	300.685	497.75	492.305	384.037				305.084	197.752	480.618	563.057	352.04
		296.978	302.154	498.344	490.698	381.758				294.456	196.207	442.882	494.34	349.848
P-p65		197.594	561.797	374.404	362.549	426.148		P-p65		43.361	428.244	464.63	579.138	251.812
		208.256	566.842	378.389	365.423	430.13				22.73	420.618	460.577	564.197	246.964
		222.753	564.305	375.696	361.687	425.694				62.358	540.357	490.155	605.753	317.043
PP65/P65		0.66535	1.85931	0.751296	0.73885	1.11509		PP65/P65		0.147258	2.18261	1.04911	1.17154	0.71985
		0.701251	1.876	0.759292	0.744707	1.12671				0.0771931	2.14375	1.04911	1.14131	0.705991
		0.750066	1.86761	0.753888	0.737093	1.11509				0.211773	2.75401	1.10674	1.22538	0.906324
