# Supplementary material for: Nigella sativa: A Dietary Supplement as an Immune-Modulator on the Basis of Bioactive Components
Source: Front Nutr. 2021 Aug 17;8:722813. doi: 10.3389/fnut.2021.722813 (PMC8415885; doi:10.3389/fnut.2021.722813)
Supplement: Supplementary file 2 [file Data_Sheet_1.ZIP › Raw Data/Immune Figure 4/Figure 4 BíóD-Immune PCR (Compounds 5 and 8).xls]

## Sheet: Sample Setup
Block Type	96-Well 0.2-mL Block
Calibration Background is expired	No
Calibration Background performed on	07-22-2020
Calibration Pure Dye ABY is expired	No
Calibration Pure Dye ABY performed on	07-22-2020
Calibration Pure Dye FAM is expired	No
Calibration Pure Dye FAM performed on	07-22-2020
Calibration Pure Dye JUN is expired	No
Calibration Pure Dye JUN performed on	07-22-2020
Calibration Pure Dye NED is expired	No
Calibration Pure Dye NED performed on	07-22-2020
Calibration Pure Dye ROX is expired	No
Calibration Pure Dye ROX performed on	07-22-2020
Calibration Pure Dye SYBR is expired	No
Calibration Pure Dye SYBR performed on	07-22-2020
Calibration Pure Dye TAMRA is expired	No
Calibration Pure Dye TAMRA performed on	07-22-2020
Calibration Pure Dye VIC is expired	No
Calibration Pure Dye VIC performed on	07-22-2020
Calibration ROI is expired	No
Calibration ROI performed on	07-22-2020
Calibration Uniformity is expired	No
Calibration Uniformity performed on	07-22-2020
Chemistry	SYBR_GREEN
Date Created	2021-01-08 15:35:22 PM CST
Experiment Barcode
Experiment Comment
Experiment File Name	S:\20210107\20210107.eds
Experiment Name	20210107
Experiment Run End Time	2021-01-07 20:19:31 PM CST
Experiment Type	Comparative Cт (ΔΔCт)
Instrument Name	272324596
Instrument Serial Number	272324596
Instrument Type	QuantStudio™ 3 System
Passive Reference
Post-read Stage/Step
Pre-read Stage/Step
Quantification Cycle Method	Ct
Signal Smoothing On	true
Stage where Melt Analysis is performed	Stage3
Stage/ Cycle where Ct Analysis is performed	Stage2, Step2
User Name
Well	Well Position	Sample Name	Sample Color	Biogroup Name	Biogroup Color	Target Name	Target Color	Task	Reporter	Quencher	Quantity	Comments
1	A1
2	A2	K	RGB(255,127,0)			GA	RGB(176,23,31)	UNKNOWN	SYBR	None
3	A3	K	RGB(255,127,0)			INOS	RGB(0,0,255)	UNKNOWN	SYBR	None
4	A4	K	RGB(255,127,0)			COX-2	RGB(0,139,69)	UNKNOWN	SYBR	None
5	A5	K	RGB(255,127,0)			TNF-a	RGB(238,238,0)	UNKNOWN	SYBR	None
6	A6	K	RGB(255,127,0)			IL-6	RGB(139,137,112)	UNKNOWN	SYBR	None
7	A7	1	RGB(139,137,112)			C	RGB(238,121,66)	UNKNOWN	SYBR	None
8	A8	1	RGB(139,137,112)			I	RGB(142,56,142)	UNKNOWN	SYBR	None
9	A9	1	RGB(139,137,112)			T	RGB(198,113,113)	UNKNOWN	SYBR	None
10	A10	1	RGB(139,137,112)			6	RGB(0,245,255)	UNKNOWN	SYBR	None
11	A11	1	RGB(139,137,112)			a	RGB(238,220,130)	UNKNOWN	SYBR	None
12	A12
13	B1
14	B2	K	RGB(255,127,0)			GA	RGB(176,23,31)	UNKNOWN	SYBR	None
15	B3	K	RGB(255,127,0)			INOS	RGB(0,0,255)	UNKNOWN	SYBR	None
16	B4	K	RGB(255,127,0)			COX-2	RGB(0,139,69)	UNKNOWN	SYBR	None
17	B5	K	RGB(255,127,0)			TNF-a	RGB(238,238,0)	UNKNOWN	SYBR	None
18	B6	K	RGB(255,127,0)			IL-6	RGB(139,137,112)	UNKNOWN	SYBR	None
19	B7	1	RGB(139,137,112)			C	RGB(238,121,66)	UNKNOWN	SYBR	None
20	B8	1	RGB(139,137,112)			I	RGB(142,56,142)	UNKNOWN	SYBR	None
21	B9	1	RGB(139,137,112)			T	RGB(198,113,113)	UNKNOWN	SYBR	None
22	B10	1	RGB(139,137,112)			6	RGB(0,245,255)	UNKNOWN	SYBR	None
23	B11	1	RGB(139,137,112)			a	RGB(238,220,130)	UNKNOWN	SYBR	None
24	B12
25	C1
26	C2	M	RGB(0,0,255)			GA	RGB(176,23,31)	UNKNOWN	SYBR	None
27	C3	M	RGB(0,0,255)			INOS	RGB(0,0,255)	UNKNOWN	SYBR	None
28	C4	M	RGB(0,0,255)			COX-2	RGB(0,139,69)	UNKNOWN	SYBR	None
29	C5	M	RGB(0,0,255)			TNF-a	RGB(238,238,0)	UNKNOWN	SYBR	None
30	C6	M	RGB(0,0,255)			IL-6	RGB(139,137,112)	UNKNOWN	SYBR	None
31	C7	2	RGB(238,121,66)			C	RGB(238,121,66)	UNKNOWN	SYBR	None
32	C8	2	RGB(238,121,66)			I	RGB(142,56,142)	UNKNOWN	SYBR	None
33	C9	2	RGB(238,121,66)			T	RGB(198,113,113)	UNKNOWN	SYBR	None
34	C10	2	RGB(238,121,66)			6	RGB(0,245,255)	UNKNOWN	SYBR	None
35	C11	2	RGB(238,121,66)			a	RGB(238,220,130)	UNKNOWN	SYBR	None
36	C12
37	D1
38	D2	M	RGB(0,0,255)			GA	RGB(176,23,31)	UNKNOWN	SYBR	None
39	D3	M	RGB(0,0,255)			INOS	RGB(0,0,255)	UNKNOWN	SYBR	None
40	D4	M	RGB(0,0,255)			COX-2	RGB(0,139,69)	UNKNOWN	SYBR	None
41	D5	M	RGB(0,0,255)			TNF-a	RGB(238,238,0)	UNKNOWN	SYBR	None
42	D6	M	RGB(0,0,255)			IL-6	RGB(139,137,112)	UNKNOWN	SYBR	None
43	D7	2	RGB(238,121,66)			C	RGB(238,121,66)	UNKNOWN	SYBR	None
44	D8	2	RGB(238,121,66)			I	RGB(142,56,142)	UNKNOWN	SYBR	None
45	D9	2	RGB(238,121,66)			T	RGB(198,113,113)	UNKNOWN	SYBR	None
46	D10	2	RGB(238,121,66)			6	RGB(0,245,255)	UNKNOWN	SYBR	None
47	D11	2	RGB(238,121,66)			a	RGB(238,220,130)	UNKNOWN	SYBR	None
48	D12
49	E1
50	E2	50	RGB(0,139,69)			GA	RGB(176,23,31)	UNKNOWN	SYBR	None
51	E3	50	RGB(0,139,69)			INOS	RGB(0,0,255)	UNKNOWN	SYBR	None
52	E4	50	RGB(0,139,69)			COX-2	RGB(0,139,69)	UNKNOWN	SYBR	None
53	E5	50	RGB(0,139,69)			TNF-a	RGB(238,238,0)	UNKNOWN	SYBR	None
54	E6	50	RGB(0,139,69)			IL-6	RGB(139,137,112)	UNKNOWN	SYBR	None
55	E7	3	RGB(142,56,142)			C	RGB(238,121,66)	UNKNOWN	SYBR	None
56	E8	3	RGB(142,56,142)			I	RGB(142,56,142)	UNKNOWN	SYBR	None
57	E9	3	RGB(142,56,142)			T	RGB(198,113,113)	UNKNOWN	SYBR	None
58	E10	3	RGB(142,56,142)			6	RGB(0,245,255)	UNKNOWN	SYBR	None
59	E11	3	RGB(142,56,142)			a	RGB(238,220,130)	UNKNOWN	SYBR	None
60	E12
61	F1
62	F2	50	RGB(0,139,69)			GA	RGB(176,23,31)	UNKNOWN	SYBR	None
63	F3	50	RGB(0,139,69)			INOS	RGB(0,0,255)	UNKNOWN	SYBR	None
64	F4	50	RGB(0,139,69)			COX-2	RGB(0,139,69)	UNKNOWN	SYBR	None
65	F5	50	RGB(0,139,69)			TNF-a	RGB(238,238,0)	UNKNOWN	SYBR	None
66	F6	50	RGB(0,139,69)			IL-6	RGB(139,137,112)	UNKNOWN	SYBR	None
67	F7	3	RGB(142,56,142)			C	RGB(238,121,66)	UNKNOWN	SYBR	None
68	F8	3	RGB(142,56,142)			I	RGB(142,56,142)	UNKNOWN	SYBR	None
69	F9	3	RGB(142,56,142)			T	RGB(198,113,113)	UNKNOWN	SYBR	None
70	F10	3	RGB(142,56,142)			6	RGB(0,245,255)	UNKNOWN	SYBR	None
71	F11	3	RGB(142,56,142)			a	RGB(238,220,130)	UNKNOWN	SYBR	None
72	F12
73	G1
74	G2
75	G3
76	G4
77	G5
78	G6
79	G7	4	RGB(198,113,113)			C	RGB(238,121,66)	UNKNOWN	SYBR	None
80	G8	4	RGB(198,113,113)			I	RGB(142,56,142)	UNKNOWN	SYBR	None
81	G9	4	RGB(198,113,113)			T	RGB(198,113,113)	UNKNOWN	SYBR	None
82	G10	4	RGB(198,113,113)			6	RGB(0,245,255)	UNKNOWN	SYBR	None
83	G11	4	RGB(198,113,113)			a	RGB(238,220,130)	UNKNOWN	SYBR	None
84	G12
85	H1
86	H2
87	H3
88	H4
89	H5
90	H6
91	H7	4	RGB(198,113,113)			C	RGB(238,121,66)	UNKNOWN	SYBR	None
92	H8	4	RGB(198,113,113)			I	RGB(142,56,142)	UNKNOWN	SYBR	None
93	H9	4	RGB(198,113,113)			T	RGB(198,113,113)	UNKNOWN	SYBR	None
94	H10	4	RGB(198,113,113)			6	RGB(0,245,255)	UNKNOWN	SYBR	None
95	H11	4	RGB(198,113,113)			a	RGB(238,220,130)	UNKNOWN	SYBR	None
96	H12

## Sheet: Raw Data
Block Type	96-Well 0.2-mL Block
Calibration Background is expired	No
Calibration Background performed on	07-22-2020
Calibration Pure Dye ABY is expired	No
Calibration Pure Dye ABY performed on	07-22-2020
Calibration Pure Dye FAM is expired	No
Calibration Pure Dye FAM performed on	07-22-2020
Calibration Pure Dye JUN is expired	No
Calibration Pure Dye JUN performed on	07-22-2020
Calibration Pure Dye NED is expired	No
Calibration Pure Dye NED performed on	07-22-2020
Calibration Pure Dye ROX is expired	No
Calibration Pure Dye ROX performed on	07-22-2020
Calibration Pure Dye SYBR is expired	No
Calibration Pure Dye SYBR performed on	07-22-2020
Calibration Pure Dye TAMRA is expired	No
Calibration Pure Dye TAMRA performed on	07-22-2020
Calibration Pure Dye VIC is expired	No
Calibration Pure Dye VIC performed on	07-22-2020
Calibration ROI is expired	No
Calibration ROI performed on	07-22-2020
Calibration Uniformity is expired	No
Calibration Uniformity performed on	07-22-2020
Chemistry	SYBR_GREEN
Date Created	2021-01-08 15:35:22 PM CST
Experiment Barcode
Experiment Comment
Experiment File Name	S:\20210107\20210107.eds
Experiment Name	20210107
Experiment Run End Time	2021-01-07 20:19:31 PM CST
Experiment Type	Comparative Cт (ΔΔCт)
Instrument Name	272324596
Instrument Serial Number	272324596
Instrument Type	QuantStudio™ 3 System
Passive Reference
Post-read Stage/Step
Pre-read Stage/Step
Quantification Cycle Method	Ct
Signal Smoothing On	true
Stage where Melt Analysis is performed	Stage3
Stage/ Cycle where Ct Analysis is performed	Stage2, Step2
User Name
Well	Well Position	Cycle	x1-m1	x2-m2	x3-m3	x4-m4
1	A1	1	55225.3	4976.11	4094.81	1672.96
2	A2	1	125495	35874.7	6573.76	66703.9
3	A3	1	37331.4	13587.4	7808.75	69557.6
4	A4	1	100010	28395.1	8756.08	69674.4
5	A5	1	164116	32080.1	9482.31	72957.7
6	A6	1	42062.8	13312.2	11306.3	85990
7	A7	1	89365.8	23552.1	9575.31	73079.9
8	A8	1	79087.5	15798.6	7351.29	60410.8
9	A9	1	142161	30535.8	9137.1	79056.2
10	A10	1	45856.5	12107	7041.88	65781.2
11	A11	1	118391	33270.7	8558.04	74307.4
12	A12	1	9915.24	-1326.31	594.979	-1559.17
13	B1	1	14434.4	339.141	856.261	-169.777
14	B2	1	134012	36595	7757.03	70938.8
15	B3	1	44464.7	14354.6	8610.38	76323.5
16	B4	1	103829	28990.5	8732.3	65887.4
17	B5	1	148890	26566	8326.42	64410.7
18	B6	1	42916.4	11657.7	9591.89	75067.3
19	B7	1	96858	24613.5	10315.5	73337.4
20	B8	1	90660	16854.4	8530.66	64927.8
21	B9	1	133431	25179.9	8392.93	67843.2
22	B10	1	45882.1	11995.4	7563.47	63907.5
23	B11	1	130641	34780.3	9521.34	79511.4
24	B12	1	14219.8	-61.6906	197.333	-361.654
25	C1	1	28685.9	2103.01	1508.18	1324.73
26	C2	1	124729	32871.3	7653.37	64956
27	C3	1	28874.6	6878.28	7258.95	59341.6
28	C4	1	98128	24078.8	9073.78	63355.2
29	C5	1	146224	25536.9	9542.11	69727.1
30	C6	1	44712.6	10701.7	9364.34	69508.9
31	C7	1	113865	21419.8	8777.29	65432.7
32	C8	1	60964.8	10824.1	6465.51	48744.3
33	C9	1	105623	19935.1	6987.64	54869.8
34	C10	1	45770.9	10412.8	7517.65	61909.9
35	C11	1	134958	32466.7	8645.62	70063.5
36	C12	1	27343.1	1298.23	1341.78	1113.42
37	D1	1	20059.8	1073.62	711.225	-27.9321
38	D2	1	136934	34801.1	7737.61	67228.6
39	D3	1	46295.9	13437.8	6977.98	59873.5
40	D4	1	99168.5	24036.5	8684.83	63645.8
41	D5	1	162618	26696.2	10403.3	73872.9
42	D6	1	45496.8	10969.6	9169.79	67285.8
43	D7	1	121119	22822.9	9546.32	67186.5
44	D8	1	91463.3	19512.5	9335.6	65599.1
45	D9	1	137592	25402	9871.55	73629.7
46	D10	1	48085.1	11717	7663.82	62433.9
47	D11	1	129077	32345.4	8183.75	70998.5
48	D12	1	19332.9	1172	148.387	928.234
49	E1	1	19559.8	945.047	779.141	-185.014
50	E2	1	133917	33973.4	8936.27	79027.8
51	E3	1	38279.4	11809.7	8303.85	68626.1
52	E4	1	81931.4	19733.9	8235.84	64236
53	E5	1	146527	24733.6	9534.15	68172.3
54	E6	1	43956.7	10850.4	9339.49	69806
55	E7	1	92022.8	19670.4	8883.93	62840
56	E8	1	98177.9	16489.8	8700.75	63131.2
57	E9	1	148054	26272.5	9811.89	73052.5
58	E10	1	51314	10969.6	7385.24	57800.6
59	E11	1	66919.3	16604.9	6137.99	53924.2
60	E12	1	19323	737.182	825.045	1033.92
61	F1	1	23887.5	1377.54	854.664	-855.401
62	F2	1	137482	36266	9178.26	81419.4
63	F3	1	32169	10975.5	7658.72	68714
64	F4	1	104155	25391.8	10341.9	77788.7
65	F5	1	157483	27462.2	9722.15	69889
66	F6	1	59899.7	14001.2	11847.3	86110
67	F7	1	99484.3	22013.4	9230.07	69467.2
68	F8	1	83720.3	14648.3	8048.53	57596.4
69	F9	1	161599	29673.8	10077	79791
70	F10	1	49803.5	11536.4	8001.91	62495.5
71	F11	1	71476.5	19699.8	7185.87	60082.7
72	F12	1	25693.8	835.77	464.09	1167.4
73	G1	1	20698.8	793.724	821.322	-70.8793
74	G2	1	17808	1354.5	339.789	624.757
75	G3	1	17332.5	1160.86	1016.46	1041.8
76	G4	1	11696.2	344.719	-105.369	-18.8848
77	G5	1	11028.4	396.056	406.18	1178.34
78	G6	1	10849.8	833.201	525.858	1089.76
79	G7	1	91953.9	21995.1	9432.95	69961.8
80	G8	1	85425.9	15160.6	7979.43	60268.9
81	G9	1	154592	28585.8	9202.96	71357.1
82	G10	1	48380.1	11558.9	7510.8	66814.4
83	G11	1	128376	32948.3	6584.56	61407.3
84	G12	1	29391.7	1433.83	829.67	2155.91
85	H1	1	24728.2	1226.58	1394.48	532.698
86	H2	1	10684.1	-298.574	-155.452	-1000.92
87	H3	1	4493	720.775	783.654	-301.537
88	H4	1	6509.45	89.0917	322.934	-1052.14
89	H5	1	10138.4	-105.208	681.358	6.34654
90	H6	1	5401.19	72.2033	-96.5567	-669.659
91	H7	1	91515.9	23641.1	9088.34	69244.5
92	H8	1	88370.9	16520.7	8179.63	63017
93	H9	1	155035	30596.4	9089.22	74011.7
94	H10	1	40301.1	11951.9	7855.35	69571.7
95	H11	1	139104	42530.7	8518.03	72786.7
96	H12	1	15951.9	-4334.84	1076.34	-289.424
1	A1	2	56546.1	4869.06	4212.79	1521.55
2	A2	2	127400	36403	6806.13	67098.3
3	A3	2	38990.1	13904.6	7889.47	69949.6
4	A4	2	101402	29671.5	8985.25	69790
5	A5	2	165486	32125.3	9721.45	73232
6	A6	2	43334.1	13909.6	11047.8	85782.4
7	A7	2	91042.4	23992	9938.9	73441.4
8	A8	2	79491.7	15705.2	7491.1	60317.9
9	A9	2	142861	30719.4	9197.59	79332
10	A10	2	47195.4	12467.6	6972.04	65783.4
11	A11	2	119452	33366	8497.69	74533.9
12	A12	2	10502.4	-1453.9	832.081	-1611.04
13	B1	2	14032.1	549.951	685.932	242.468
14	B2	2	133376	36520.1	7640.34	71615.4
15	B3	2	44698.8	14161.2	8473.48	75852.9
16	B4	2	105841	30796.7	8686.52	66417.2
17	B5	2	150273	26826.7	8493.1	65100.6
18	B6	2	43644.9	11793.9	9651.46	75852.4
19	B7	2	96344.3	24346.1	10500.8	73934.7
20	B8	2	90234.7	16463.4	8459.95	65215
21	B9	2	134193	25060	8728.08	68717.1
22	B10	2	46238.8	12046	7569.69	64609
23	B11	2	130324	34372.4	9639.46	79802.6
24	B12	2	13999.5	-364.69	125.11	130.624
25	C1	2	29478.4	2276.98	1811.86	1518.8
26	C2	2	123143	32404.8	7810.21	65005.7
27	C3	2	29436.4	6544.9	7178.42	59601
28	C4	2	97901.9	24143.8	8938.5	63242.6
29	C5	2	148333	25801	9800	70335.9
30	C6	2	45586.5	11215.5	9571.42	69618.8
31	C7	2	114353	21626.6	8886.02	65681.3
32	C8	2	61063.4	11030.4	6385.23	48671.1
33	C9	2	105473	19692.4	6997.06	55100.1
34	C10	2	46830.5	10824.9	7280.97	62053.4
35	C11	2	133861	32439.4	8930.68	70132.4
36	C12	2	26869.3	1347.88	948.704	818.836
37	D1	2	20026.2	913.344	922.207	-202.882
38	D2	2	136590	34415.1	7979.08	67578.6
39	D3	2	46852.5	13489.8	7424.11	60577.5
40	D4	2	98926.2	23821.2	8687.55	63796
41	D5	2	162639	26765	10432.2	74069.7
42	D6	2	45999	10970.4	9402.51	67630.2
43	D7	2	120233	22302.7	9542.66	67346.8
44	D8	2	91671.6	20082.8	9918.1	65625.1
45	D9	2	136423	24954.2	9815.62	74141.7
46	D10	2	48790.2	12176.1	7998.58	62645.1
47	D11	2	128889	31660.7	7945.98	71022.4
48	D12	2	19775.9	878.776	618.106	802.079
49	E1	2	19825.8	427.355	870.721	-10.068
50	E2	2	133311	33739.3	9315.05	79473.6
51	E3	2	39139.9	12036.2	8360.99	69782.5
52	E4	2	82540.5	19959.8	8921.79	65224.6
53	E5	2	147856	24792.5	9773.12	68510.7
54	E6	2	45002.5	10903.7	9673.36	70672
55	E7	2	91073.8	19766.6	8927	63390.1
56	E8	2	98122.1	16526.7	8672.22	63017.3
57	E9	2	147839	26173	9805.49	73545.9
58	E10	2	51341.9	11114.5	7474.47	58146.5
59	E11	2	67089.7	16829.4	6206.74	53791.7
60	E12	2	20265.6	889.764	812.076	1305.74
61	F1	2	25018.5	1327.62	983.732	-692.396
62	F2	2	136878	36171	9441.89	81759.1
63	F3	2	32625.2	10797.4	8123.32	68736.7
64	F4	2	105179	25431.3	10723.4	77965.7
65	F5	2	157682	27517	9724.18	69981.6
66	F6	2	59423	14083.5	12105	86358.1
67	F7	2	100291	21985	9325.75	69627.8
68	F8	2	83999.9	14788.9	8049.07	58037.7
69	F9	2	162349	29393	10051.4	80285
70	F10	2	50483.1	11844.7	8363.5	62756.2
71	F11	2	71162.5	19626.4	7133.84	60134.5
72	F12	2	27305.5	894.452	945.137	1513.06
73	G1	2	21097.6	948.85	1117.72	-339.221
74	G2	2	19166.7	1228.11	451.643	397.405
75	G3	2	19837.4	850.869	1051.64	1008.91
76	G4	2	11909.7	531.333	22.5889	103.928
77	G5	2	12051.8	296.729	230.101	1317.93
78	G6	2	11673.6	816.661	764.359	874.253
79	G7	2	91633.7	22190.9	9488.52	70946.5
80	G8	2	85297.8	15490.4	7704.49	60542.9
81	G9	2	155090	28547.8	9262.81	71364
82	G10	2	48832.9	11825.5	7832.02	67026.5
83	G11	2	128170	33020.9	6618.36	61593.8
84	G12	2	29888.6	1335.84	1092.04	2560.11
85	H1	2	23936.7	1645.14	1333.01	436.598
86	H2	2	10764.8	-395.932	-331.012	-1277.4
87	H3	2	4233.53	699.718	823.109	-214.708
88	H4	2	6778.77	151.7	110.544	-1077.36
89	H5	2	10691.5	475.232	635.781	-34.4294
90	H6	2	5509.84	459.758	-374.564	-871.918
91	H7	2	92348.9	23716	9068.38	68942.7
92	H8	2	88446.4	16948.5	7941.96	63037.4
93	H9	2	154792	30704.6	8692.51	74258.4
94	H10	2	41233.9	12144.7	7409.38	69428.8
95	H11	2	138740	42625.8	8576.95	73137.2
96	H12	2	17255.2	-4423.22	808.737	-747.056
1	A1	3	56830.8	4406.59	4270.43	1813.13
2	A2	3	129077	36776.4	6875.71	67717.5
3	A3	3	39216.6	13857.5	7950.9	69855
4	A4	3	100992	29394.4	9104.38	69831.6
5	A5	3	165659	32064.8	9377.68	73148.7
6	A6	3	44267.2	13824.5	11174.2	86083.8
7	A7	3	90841.6	24207.6	9970.82	73432.1
8	A8	3	78548.9	15798.7	7287.57	60253.9
9	A9	3	143005	30683.6	9445.68	79650.8
10	A10	3	46266.1	12607.5	7527.99	66050.1
11	A11	3	120032	33989.1	8501.21	74580.1
12	A12	3	9105.97	-1437.99	403.205	-1769.62
13	B1	3	14115	443.365	754.326	-188.029
14	B2	3	133632	37023.8	7773.36	71595.5
15	B3	3	44530	14337.8	8508.1	75600.5
16	B4	3	108152	31132.2	8766.71	66516.3
17	B5	3	150795	26909.2	8314.08	65569.7
18	B6	3	43862.8	12386.6	9762.27	76129.5
19	B7	3	96713.7	25068.4	10539.7	74407.2
20	B8	3	90622.3	16588.5	8311.29	65240.9
21	B9	3	133428	25282.9	8503.57	68627.1
22	B10	3	47553.9	12672.4	7513.09	64724
23	B11	3	130139	34317.3	9327.03	79951.6
24	B12	3	14182.7	29.9829	94.4749	-96.284
25	C1	3	28974.5	2606.17	1853.25	1454.28
26	C2	3	122329	32442	7941.4	65336.6
27	C3	3	28280.9	6674.08	7585.53	60022.8
28	C4	3	97626.1	24073.5	9305.92	63613.5
29	C5	3	148532	25914.3	9631.18	70690.3
30	C6	3	46683.1	11634.5	9730.58	69736.4
31	C7	3	113460	21525.5	9055.02	65799.8
32	C8	3	60668.2	11039.3	6544.32	48614.5
33	C9	3	106098	19791.6	6985.2	55160.5
34	C10	3	46394.3	11170.5	7656.47	62279.2
35	C11	3	133906	32835.8	8810.93	70198.2
36	C12	3	26416.4	1124.92	957.922	1134.49
37	D1	3	19719.7	779.162	687.734	-139.857
38	D2	3	136948	34707.1	7835.26	67818.8
39	D3	3	47905.9	14008.9	7145.14	60454.4
40	D4	3	99611.7	23777.5	8440.09	63713.9
41	D5	3	163825	26914.5	10341.6	74229.2
42	D6	3	46858.3	11249.1	9582.78	67778.3
43	D7	3	120555	22324.1	9421.93	67656.5
44	D8	3	93356.2	20719.3	9707.04	65914.9
45	D9	3	136176	24765.8	9901.25	74330.2
46	D10	3	48983.8	12299.5	7919.08	62691.5
47	D11	3	129280	31836.8	7942.15	71015.7
48	D12	3	20114.8	872.551	301.564	779.112
49	E1	3	19350.8	545.344	818.609	-281.42
50	E2	3	133271	34018.8	9446.72	79720.4
51	E3	3	38657.6	12173.7	8478.35	70116.5
52	E4	3	82004.2	19870.9	8777.28	65161.7
53	E5	3	148419	24741.4	9718.38	68637.9
54	E6	3	44688.4	11140.4	9675.97	71549.9
55	E7	3	92453.2	19893.6	8919.6	63422.3
56	E8	3	98088.1	16395.1	9019.21	63194.7
57	E9	3	148574	26126.1	10061.2	73575.8
58	E10	3	51557.9	11491.8	7624.5	58328.5
59	E11	3	66727.8	17053.5	6124.85	53691
60	E12	3	19512	1188.91	1052.81	1088.09
61	F1	3	25026.4	1210.26	975.842	-566.762
62	F2	3	137713	36130.3	9287.34	81990.6
63	F3	3	33174.6	10846.6	8046.18	68355.5
64	F4	3	104330	25270.2	10649.7	78475.9
65	F5	3	158010	27815.2	9906.81	70297.2
66	F6	3	60455.1	14290.6	11883.6	86315.7
67	F7	3	100145	22128.4	9582.16	69726.2
68	F8	3	83448.4	14381.3	8025.06	58089.9
69	F9	3	162105	29516.9	10027.3	80479.6
70	F10	3	50334.6	11730.6	8504.88	62714.7
71	F11	3	70019.7	20137.2	7234.06	60101.6
72	F12	3	27116.6	671.323	1124.42	1332.56
73	G1	3	21250.8	888.166	1164.31	-283.437
74	G2	3	19058.4	1452.79	601.334	593.319
75	G3	3	18531.1	820.826	1229.4	1136.49
76	G4	3	11387.6	320.798	143.892	219.842
77	G5	3	12707.8	525.614	371.045	1496.06
78	G6	3	10426.6	845.818	489.29	971.705
79	G7	3	92329.6	21967.3	9724.06	70690.1
80	G8	3	85367.8	15365.2	8023.28	60772.7
81	G9	3	155287	28671.9	9106.58	71397.6
82	G10	3	48708.8	12217.8	7900.9	67023.7
83	G11	3	127579	32897.4	6559.19	61731.1
84	G12	3	29354.8	1135.64	1193.21	2491.05
85	H1	3	24799.5	951.188	1504.14	526.901
86	H2	3	11082.1	129.143	-143.461	-1027.1
87	H3	3	5057.78	590.879	721.969	-133.042
88	H4	3	7609.87	71.8474	573.847	-1228.93
89	H5	3	10792.6	599.896	611.976	-308.9
90	H6	3	6327.04	210.561	-198.665	-1019.84
91	H7	3	92697.1	23536.5	9150.73	69149.9
92	H8	3	88440.1	16773.9	8113.52	63103.8
93	H9	3	154673	31079.2	9056.46	74384.6
94	H10	3	40415.8	12393.5	7209.1	69586.2
95	H11	3	139395	42463.4	8655.8	72719
96	H12	3	16381.8	-4163.57	1206.1	-391.85
1	A1	4	56556	4801.3	4205.06	1760.1
2	A2	4	130633	36610.9	7081.63	67629.1
3	A3	4	38825	13954.1	7989.96	69941
4	A4	4	101811	29317.6	8842.92	69719.4
5	A5	4	166422	32230.9	9535.55	73052
6	A6	4	45226.5	14168.8	11077.5	85886.2
7	A7	4	91328.1	24843.5	9893.71	73455.2
8	A8	4	78394.9	15534.2	7463.73	60059.9
9	A9	4	144289	30613.8	9595.97	79062.3
10	A10	4	47376.7	13056	7270.37	66177.6
11	A11	4	120876	35032.4	8820.54	74265.4
12	A12	4	10083.1	-1540.93	525.808	-1900.92
13	B1	4	15328.3	326.012	825.063	-79.1745
14	B2	4	135412	36743.9	7870.29	72047.5
15	B3	4	45346.9	13979.1	8607.69	75281.3
16	B4	4	109130	31958.7	8908.22	66484.9
17	B5	4	151689	27031.6	8348.37	65447.4
18	B6	4	45314.7	12409.5	9572.82	76028.8
19	B7	4	96760.7	25072.5	10526.8	74355.1
20	B8	4	90844.4	16464.7	8362.92	65309
21	B9	4	135117	25278.1	8490.64	68410.7
22	B10	4	47815.4	12975.5	7670.62	64978.6
23	B11	4	130224	34047.4	9391.7	79560.1
24	B12	4	14616.9	-63.8028	304.688	254.997
25	C1	4	28614	2782.77	1877.27	1462.83
26	C2	4	122829	32437.8	7997.5	65612.5
27	C3	4	29286.8	6953.04	7152.07	60166.9
28	C4	4	98499	24319.4	9026.5	63190.4
29	C5	4	149619	26058.9	9904.87	70607.7
30	C6	4	46700.3	11689.3	9636.32	70123.5
31	C7	4	113812	21250.9	8910.68	65467.4
32	C8	4	60589.4	11175.6	6276.61	48580.6
33	C9	4	106594	19955.1	6916.94	55215.2
34	C10	4	47838.2	11270	7769.73	62234.1
35	C11	4	133733	32494	8850.55	70623.2
36	C12	4	26807.3	1595.59	1375.75	768.197
37	D1	4	20330.4	973.465	863.451	161.904
38	D2	4	137638	35071	8192.17	68111.5
39	D3	4	47290	14128.4	7212.03	60772.1
40	D4	4	99420.1	23960	8938.42	64153.6
41	D5	4	163499	27237.1	10613.7	74388.7
42	D6	4	47832.6	11619.5	9489.13	67849.8
43	D7	4	121221	22765.3	9612.35	67873.7
44	D8	4	93237.9	21075.4	9705.77	66069.8
45	D9	4	135123	24705.3	10170.2	74338.2
46	D10	4	49333.4	12857.2	8372.35	63334.5
47	D11	4	128519	32094.8	8296.47	71159.1
48	D12	4	19241.2	1005.8	481.454	454.919
49	E1	4	19821.5	599.378	845.792	-19.3727
50	E2	4	133559	33902.6	9481.33	79752.2
51	E3	4	39472.2	12322.6	8486.09	69872.7
52	E4	4	82861.1	19992.5	8381.71	65217.8
53	E5	4	147583	24791.1	9908.66	68561.6
54	E6	4	46468.1	11536.3	9587.27	71992
55	E7	4	92545.6	19698.3	8927.45	63017.3
56	E8	4	97783.6	16698.6	8733.23	63319.4
57	E9	4	148116	26380.9	10151.6	73685.4
58	E10	4	51696.9	11207.8	7579.93	58135.4
59	E11	4	67504.4	17325.4	6147.61	53781.1
60	E12	4	19932.4	964.366	784.557	1064.77
61	F1	4	24010.3	1244.64	909.885	-722.931
62	F2	4	136505	36696.8	9714.83	82258.6
63	F3	4	32332.2	11024	7940.33	68446.3
64	F4	4	104218	25280.5	10566.5	78353
65	F5	4	157937	27786.3	9874.87	70615.6
66	F6	4	60205.6	14382.7	11954.7	86349.6
67	F7	4	99609.2	22143.5	9413.54	69918
68	F8	4	82310.7	14347.7	8121.25	58051.2
69	F9	4	161886	29528.9	10085.8	80323.8
70	F10	4	49592.2	12081.7	8179.12	62706.7
71	F11	4	70893.1	20165.6	7176.71	60241.9
72	F12	4	26220.4	534.788	956.884	1645.43
73	G1	4	20813.8	958.125	975.416	-251.721
74	G2	4	19440.9	1153.96	441.911	593.816
75	G3	4	18839.8	1324.25	1146.74	1229.03
76	G4	4	12296.9	587.354	289.693	143.832
77	G5	4	11761.9	573.084	292.362	1433.16
78	G6	4	11966.3	776.417	324.024	829.496
79	G7	4	92070.4	22286.2	9202.84	70982.5
80	G8	4	85065.3	15302.4	7973.82	60711
81	G9	4	155500	28429.4	9239.27	71581.1
82	G10	4	49639.2	12209.2	7916.8	67263.5
83	G11	4	128345	32795.7	6889.6	61461.8
84	G12	4	28942.2	1733.69	1319.69	2498.17
85	H1	4	24119.6	1169.3	1077.48	315.067
86	H2	4	11060.9	-469.808	-207.895	-1075.97
87	H3	4	4038.4	393.26	486.74	-308.347
88	H4	4	7061.57	128.989	109.94	-1031.63
89	H5	4	10857.9	301.586	440.469	-53.3219
90	H6	4	5469.86	341.119	1.97358	-526.222
91	H7	4	92682.3	23683	8568.05	68914.7
92	H8	4	88493.5	16849.2	7874.7	63295.9
93	H9	4	156482	30688.5	8927.49	74263.5
94	H10	4	41001.4	12838.3	7207.22	70083.3
95	H11	4	139052	42613.1	8211.17	72965.6
96	H12	4	16350.4	-4020.71	1263.39	-277.569
1	A1	5	57105.9	4960.47	4378.29	1449.89
2	A2	5	129628	37143.2	6963.46	68065.5
3	A3	5	39017.8	13983.2	7795.96	69984.1
4	A4	5	102044	29683.8	9101.61	69906.5
5	A5	5	165654	32269.5	9396.33	73027.3
6	A6	5	45366.6	14889.7	11311.5	85925.5
7	A7	5	91251.2	25301.7	9803.26	73327.1
8	A8	5	78285.2	15773.6	7372.2	60171.6
9	A9	5	143047	31053.6	9322.26	79442.3
10	A10	5	48397.1	13391	7288.18	65976.2
11	A11	5	120584	34550.8	8994.23	74177.3
12	A12	5	10775.1	-1812.83	385.804	-1679.13
13	B1	5	15126	299.535	963.254	76.807
14	B2	5	135068	36769.1	7908.24	71785.4
15	B3	5	44081.1	14278.5	8860.71	75429.4
16	B4	5	111509	33149.3	8963.27	66547.9
17	B5	5	152076	27118.8	8737.65	65320.2
18	B6	5	45630.8	13170.1	9881.43	76351.8
19	B7	5	97338.5	25253.9	10876.2	74691.7
20	B8	5	90609.4	16456.4	8518.71	65514.8
21	B9	5	134730	25209.1	8839.6	68601
22	B10	5	49003.3	12971.2	7561.37	64885.6
23	B11	5	129137	34213.5	9497.38	80032.3
24	B12	5	12304.4	-25.3936	138.736	-248.232
25	C1	5	29479.9	2476.97	2041.91	1386.47
26	C2	5	120792	32599.1	7946.13	65549
27	C3	5	28924.3	7097.37	7444.17	60165.2
28	C4	5	97697.9	24288.9	9080.95	63147.2
29	C5	5	149312	25946.9	9892.07	70461.8
30	C6	5	46835.9	11905.1	9861.47	70055.6
31	C7	5	112938	21486.9	9025.56	65486.2
32	C8	5	60538.2	11201	6457.4	48696.2
33	C9	5	106145	19858.1	7007.38	55196.8
34	C10	5	47769.3	11337.6	7650.07	62209.4
35	C11	5	133299	32562.2	9042.81	70280.2
36	C12	5	26883.1	1672.55	1141.3	926.433
37	D1	5	20291.2	1031.17	1044.66	-149.926
38	D2	5	138495	35253.1	7942.19	67993
39	D3	5	48144.9	13830	7052.06	60731
40	D4	5	98891.6	24319.5	8624.88	64241.8
41	D5	5	163883	27084.6	10507.3	74363.1
42	D6	5	47546.9	11985.6	9397.96	67940.1
43	D7	5	121257	22769.5	9721.16	67726.6
44	D8	5	93693.3	21672.7	10000.7	66046
45	D9	5	134846	24808.1	9925.97	74428.6
46	D10	5	51237.4	13159.6	8247.47	63412.2
47	D11	5	129267	32109.5	8222.51	71071.6
48	D12	5	18395.8	918.508	540.149	1210.12
49	E1	5	20375.8	758.934	854.878	-154.147
50	E2	5	132920	34164.1	9492.11	79804
51	E3	5	39330.3	12491.7	8528.46	69981.6
52	E4	5	82594.2	19879.6	8614.76	65480.5
53	E5	5	148344	24864.2	9599.43	68909.1
54	E6	5	46536.4	11916.2	9813.79	72333.2
55	E7	5	91536.6	19980.3	8942.29	63071
56	E8	5	97370.5	16610.9	8904.66	63395.3
57	E9	5	148482	26334.6	10172.2	73799.7
58	E10	5	51709	11654.8	7637.93	58607
59	E11	5	67927.5	17505	6187.68	53812
60	E12	5	19569.4	752.15	679.283	1002.67
61	F1	5	24131.1	1016.81	669.773	-912.33
62	F2	5	137995	36184.7	9441.71	82220.6
63	F3	5	34121.1	10860.9	8162.58	68811.1
64	F4	5	104987	25246.1	10477.3	78600.5
65	F5	5	159162	27721.4	10084.7	70434.1
66	F6	5	61439	14723.5	11865.9	86108.5
67	F7	5	100318	22251.9	9618.12	69876.4
68	F8	5	82420.2	14769.6	8010.85	58050
69	F9	5	162983	29566.9	10329.4	80227.4
70	F10	5	51224.8	12198.5	7999.19	62710.5
71	F11	5	72545.1	20043.6	7196.4	60335.8
72	F12	5	26385	598.529	1078.78	1484.58
73	G1	5	20859.6	901.267	1067.29	-274.898
74	G2	5	19167.9	1642.79	323.213	409.09
75	G3	5	18256.7	1084.84	1062.95	747.908
76	G4	5	12117.8	362.269	-161.045	-110.206
77	G5	5	11716.2	508.57	455.201	1308.23
78	G6	5	11672.1	856.592	535.525	786.374
79	G7	5	91793.9	22436.6	9816.84	70460.8
80	G8	5	84667.5	15670.6	8031.44	60680.9
81	G9	5	155519	28928.8	9225.93	71716
82	G10	5	49281.3	12843.1	7548.65	67127.8
83	G11	5	127413	32937.4	6665.21	61577.7
84	G12	5	29032	1769.8	945.799	2321.98
85	H1	5	24437.4	1089.2	1537.59	436.464
86	H2	5	11437.8	-172.206	-142.067	-941.846
87	H3	5	4479.19	649.109	547.48	-188.511
88	H4	5	6857.2	220.661	310.129	-1167.65
89	H5	5	11478.5	189.03	580.745	-173.248
90	H6	5	4730.81	104.737	-251.682	-465.875
91	H7	5	91972.2	23355.8	8874.39	69154.3
92	H8	5	88868.8	17244.7	8015.6	63305.1
93	H9	5	156513	30993.1	9060.82	74213.3
94	H10	5	41521.5	12849.3	7488.21	69513.8
95	H11	5	138638	42689.7	8610.3	72840
96	H12	5	16831.9	-4499.94	887.381	-405.506
1	A1	6	57501.3	4877.07	4220.02	1703.43
2	A2	6	131270	36994.3	7101.81	68245.4
3	A3	6	40047.8	14613.7	8042.06	70154.2
4	A4	6	100515	29584.8	8830.6	70267.9
5	A5	6	165985	32317.5	9726.61	73345.5
6	A6	6	45899.5	15080.9	11249.2	86170.9
7	A7	6	91873.9	25156	10039.9	73467.8
8	A8	6	78401.4	15605.7	7407.09	60555.7
9	A9	6	144372	31026.5	9383.05	79365.6
10	A10	6	48505.2	13895.2	7435.84	66435.7
11	A11	6	121196	34723.2	8943.54	74674.6
12	A12	6	9538.74	-1064.84	396.533	-1433.64
13	B1	6	15192.8	662.332	729.036	-140.432
14	B2	6	134100	37486.5	7664.5	72265.1
15	B3	6	44819.2	14372.1	8603.98	75259.8
16	B4	6	111777	33458.6	9345.06	66685.4
17	B5	6	152032	27324.6	8459.36	65808.9
18	B6	6	46000	13209.1	9878.69	76058.7
19	B7	6	97396.4	25613.8	10692.2	75013
20	B8	6	91146.7	16645.7	8399.12	65877
21	B9	6	135374	25346.9	8828.32	68712.9
22	B10	6	49229	13282.9	7728.31	64999.9
23	B11	6	129864	34175.6	9769.65	79947.2
24	B12	6	13108.3	253.911	214.357	92.948
25	C1	6	29544.4	2461.72	1829.09	1383.81
26	C2	6	121768	32604.2	7940.65	65592
27	C3	6	29076.5	6792.13	7645.86	59906.2
28	C4	6	98651.5	23972.2	9232.85	63298.5
29	C5	6	150136	25984.9	9842.65	70701.5
30	C6	6	47310.7	11982.2	9799.46	69955.3
31	C7	6	113125	21332.1	9120.74	65804.3
32	C8	6	61470.3	11126.4	6520.66	48682.3
33	C9	6	106896	19746.5	7115.88	55133.6
34	C10	6	48235.3	11637.3	8026.29	62390.8
35	C11	6	134429	32482.7	8788.68	70500.5
36	C12	6	27670	1327.26	1055.7	933.182
37	D1	6	20332	886.436	832.44	-187.798
38	D2	6	137367	35093.3	7847.27	68245.7
39	D3	6	48651	14331.7	7230.22	60777.1
40	D4	6	99587.9	24366.3	8892.17	64208
41	D5	6	164847	27265.9	10509.5	74462.9
42	D6	6	48357	12151.4	9505.1	67847.2
43	D7	6	121853	22709.4	9676.74	68063.9
44	D8	6	94063	22259.4	9962.64	66107.8
45	D9	6	134299	24535.5	10176.2	74513.8
46	D10	6	51401.5	13271.2	8346.52	63250.2
47	D11	6	129149	31904	8285.11	71077.3
48	D12	6	19406	1237.31	416.234	768.681
49	E1	6	19576.9	854.94	505.652	-352.527
50	E2	6	134073	34202	9139.02	79997.4
51	E3	6	39512.2	12488.9	8624.66	70056.2
52	E4	6	83148	19788.8	8539.7	65261.8
53	E5	6	149105	24749.6	9800.71	68952.3
54	E6	6	47878.4	11980	9476.86	72800.4
55	E7	6	92188	19719.2	8677.33	63217.6
56	E8	6	98388.7	16653.3	8745.4	63423.5
57	E9	6	149211	26363.7	10075.6	73808
58	E10	6	53159.8	11577.6	7563.18	58558
59	E11	6	67817.2	17395.4	6033.93	54070.4
60	E12	6	20292.1	878.308	689.711	1286.3
61	F1	6	24217.7	1204.57	1068.99	-693.399
62	F2	6	137507	36354.7	9474.27	82644.7
63	F3	6	33621.3	11279.3	8040	68781.2
64	F4	6	103983	25630.3	10945.6	78778.9
65	F5	6	159266	27768.9	10067.4	70846.5
66	F6	6	62024.6	15048.3	12224.2	86504.6
67	F7	6	100802	22397.4	9584.94	70095.3
68	F8	6	83217.9	14761.3	8151.37	58311.7
69	F9	6	164140	29371.8	10182.3	80556.9
70	F10	6	51750.6	12478.8	8345.25	63208.4
71	F11	6	72327.7	20489.8	7368.13	60830.9
72	F12	6	27803.9	1121.21	1215.82	1642.97
73	G1	6	21280.4	676.283	1093.1	-189.514
74	G2	6	19216.6	1265.98	373.064	383.209
75	G3	6	19414.2	641.005	1089.06	1011.21
76	G4	6	12269.6	139.761	327.15	298.752
77	G5	6	12080.2	353.514	263.629	1252.67
78	G6	6	11500.2	764.984	618.704	907.352
79	G7	6	92723.6	22079.4	9729.18	71161.8
80	G8	6	85707	15221.4	7966.19	60661.1
81	G9	6	157535	28409.3	9297.87	71396.2
82	G10	6	51219.2	12496.6	8068.66	67709.5
83	G11	6	127316	32901.9	6529.19	61501.8
84	G12	6	29846.4	1184.63	1066.22	2305.23
85	H1	6	24728.5	1240.97	1217.33	324.399
86	H2	6	10897.4	-47.091	-67.7379	-1238.27
87	H3	6	4497.21	613.666	590.623	-72.9656
88	H4	6	6846.75	120.396	120.706	-1552.59
89	H5	6	11716.6	31.9209	403.072	38.8496
90	H6	6	6542.71	143.928	-192.253	-866.655
91	H7	6	93529.5	23457.2	8951.48	69059.1
92	H8	6	89310	17093	7757.8	63490
93	H9	6	156721	30325.8	9043.91	74527.1
94	H10	6	41024.5	12831.1	7612.17	69633.2
95	H11	6	138884	42678.9	8293.48	72676.6
96	H12	6	16641.7	-4090.73	997.256	-647.555
1	A1	7	57789.1	4865.28	4174.3	1725.4
2	A2	7	131621	37051.6	7213.28	68041.9
3	A3	7	40251.2	14066.4	8110.13	70133.4
4	A4	7	102461	29659.7	8750.35	69933.2
5	A5	7	167857	32777.6	9468.02	73164.2
6	A6	7	46526.6	15437.8	11396.8	85680.9
7	A7	7	91292.8	25621.1	9972.54	73319.9
8	A8	7	79220.9	15640.4	7466.09	60173.6
9	A9	7	144391	31090.4	9344.97	79410.4
10	A10	7	48768.4	14109.9	7147.22	65883.3
11	A11	7	121282	35329	8494.88	74212.8
12	A12	7	9931.22	-1520.05	614.316	-1777.7
13	B1	7	14639.4	427.16	408.754	-96.6923
14	B2	7	134414	36920.5	7980.83	71821.1
15	B3	7	43797.4	14368.9	8593.13	75077.2
16	B4	7	113025	34027.2	9107.24	66553.7
17	B5	7	153022	27325.1	8797.27	65499.5
18	B6	7	46205.1	13524.2	9990.64	76382.7
19	B7	7	97499.1	25446.2	10738.7	74789.6
20	B8	7	90511	16549.3	8370.4	65379.4
21	B9	7	135112	25336	8770.77	68814.6
22	B10	7	49804	13573.2	7631.22	64983.8
23	B11	7	130039	34302.5	9889.18	79716.9
24	B12	7	14028	247.465	116.489	157.575
25	C1	7	30070.2	2818.29	2051.76	1227.78
26	C2	7	121365	32361.3	7896.14	65420.4
27	C3	7	29868.3	7131.61	7688.6	60451.9
28	C4	7	98322.9	24304.5	8859.12	63240.6
29	C5	7	150361	26051.5	9854.56	70669.9
30	C6	7	48168.2	12303	9664.21	69842.2
31	C7	7	113632	21467	9011.8	65625.7
32	C8	7	61228.4	11230	6690.5	48779.1
33	C9	7	107174	19793.6	7107.85	55084.7
34	C10	7	48905.8	11886.9	7620.15	62624.1
35	C11	7	133992	32510.5	8912.96	70030.2
36	C12	7	26572	1434.63	1538.19	922.559
37	D1	7	20265.9	886.452	932.852	152.195
38	D2	7	138141	34746.8	8183.21	68287.9
39	D3	7	48175.7	14312.3	7315.79	60994.2
40	D4	7	98893.9	24043.3	8740.89	64361.2
41	D5	7	164712	27039.3	10724.8	74377.8
42	D6	7	48647.7	11959	9769.28	68167
43	D7	7	120977	22658.3	9786.24	68033
44	D8	7	94368.8	22720.3	9968.21	65968.9
45	D9	7	134238	24243.8	10094.3	74681.4
46	D10	7	51698.3	13035.3	8157.83	63483.3
47	D11	7	128776	32065.7	7851.35	70993.1
48	D12	7	19771.2	896.626	681.501	562.776
49	E1	7	19737.2	846.64	840.119	-33.7772
50	E2	7	132876	33854.5	9706.21	79817.4
51	E3	7	40147.5	12717.1	8737.69	69799
52	E4	7	81913.4	19666.1	8704.42	65434.9
53	E5	7	149284	24735.3	9983.25	68971.8
54	E6	7	47833.5	12348.5	10013.8	72504.2
55	E7	7	91845.8	19886.3	8973.98	63088.7
56	E8	7	97425.1	16453.3	8952.86	63192.6
57	E9	7	149814	26210.2	10001	73683.1
58	E10	7	52256.4	11691.9	7973.22	58602.2
59	E11	7	67608.4	17544.9	6140.31	53963.5
60	E12	7	20258.8	710.867	808.092	1150.09
61	F1	7	24376.5	986.07	660.126	-488.278
62	F2	7	137467	36319.9	9430.05	82870.6
63	F3	7	33694.5	11139.3	8124.52	68770.9
64	F4	7	104428	25600.8	10796.9	78598.4
65	F5	7	158691	27868.8	9874.14	70517.9
66	F6	7	61941.9	15073.9	11931.9	86075.7
67	F7	7	99782.1	22424.3	9577.44	69954.6
68	F8	7	82239.2	14672.7	7984.55	58170.4
69	F9	7	163009	29304.5	10283.3	80757.4
70	F10	7	51311.8	12840.7	8293.51	62903.5
71	F11	7	72775.6	20462.2	7013.3	60367.5
72	F12	7	26179.8	679.838	1048.15	1498.38
73	G1	7	20998.3	638.783	725.596	-34.3513
74	G2	7	19402.9	865.186	495.805	575.476
75	G3	7	18956.8	943.085	1267.93	803.013
76	G4	7	12277.1	298.588	-102.684	293.399
77	G5	7	12509.5	285.667	383.308	1333.51
78	G6	7	10660.7	796.653	568.945	753.103
79	G7	7	92924.7	22289.5	9518.45	71009.2
80	G8	7	85693.2	15603.3	7990.53	60774.6
81	G9	7	156460	28453.6	9140.76	72060
82	G10	7	50831	12916.7	7955.67	67581.9
83	G11	7	127584	32784.1	6639.41	61596
84	G12	7	29300.1	1254.41	1140.91	2816.02
85	H1	7	24493.8	1432.07	1688.67	146.909
86	H2	7	10821.8	35.6451	5.15496	-1191.57
87	H3	7	4423.33	949.158	725.649	-283.589
88	H4	7	7037.17	291.567	171.149	-1152.18
89	H5	7	11785.7	175.318	854.307	0.0941207
90	H6	7	5467.21	469.689	-92.987	-604.405
91	H7	7	92287.2	24088.4	9060.03	68943.1
92	H8	7	89213.7	17109.7	8108.91	63140.3
93	H9	7	156825	30687.8	9104.57	74501.2
94	H10	7	40991.4	13108.6	7764.05	69849.4
95	H11	7	137988	42525.9	8549.06	72617.2
96	H12	7	17178.4	-4648.18	1363.73	-732.24
1	A1	8	57799	5123.09	4087.7	1894.25
2	A2	8	130992	36964.4	7352.44	67963.9
3	A3	8	39230.9	14415.8	7773.89	70145.7
4	A4	8	102293	29567.2	8913.19	69907.4
5	A5	8	167466	32267.1	9711.19	73234.4
6	A6	8	46749.9	15662.8	11547.2	86030.3
7	A7	8	91260.2	25748.4	10097.8	73303.8
8	A8	8	78349.7	15569.1	7500.99	59911.6
9	A9	8	144086	30769.5	9312.22	79383.1
10	A10	8	48708	14218.3	6979.25	66174.1
11	A11	8	121049	34948.2	9021.92	74590
12	A12	8	9205.62	-1293.08	685.46	-1903.33
13	B1	8	15461.6	622.534	857.838	132.638
14	B2	8	134938	37390.2	8024.06	72220.4
15	B3	8	43944.7	14310.1	8453.92	75008
16	B4	8	112997	34448.5	9068.95	66629.8
17	B5	8	152846	27149.7	8400.62	65929
18	B6	8	47111.2	13725.2	10056	76198.5
19	B7	8	97634.6	25980.5	10907.6	74834.4
20	B8	8	91561.6	16657.6	8181.71	65735.7
21	B9	8	135783	25552.2	8873.66	68888.8
22	B10	8	50631.4	13981.5	7793.32	65078.8
23	B11	8	129271	34456.3	9365.14	80140.2
24	B12	8	14642.9	-30.4087	170.021	-18.6705
25	C1	8	30101.4	2657.54	2114.77	1364.26
26	C2	8	120556	32185.4	8175.17	65565.9
27	C3	8	29453.7	7136.49	7586.63	60379.1
28	C4	8	97896.2	24468.5	9096.89	63257.2
29	C5	8	150031	26198.3	9871.02	70650.9
30	C6	8	48805	12262.4	9776.76	70082.3
31	C7	8	112955	21656.1	9173.18	65525.2
32	C8	8	61466.5	11216.7	6652.97	48738.6
33	C9	8	106644	20069.1	7109.07	55192.1
34	C10	8	48792.2	11976.9	7904.3	62675
35	C11	8	133408	32372.3	8883.54	69949.4
36	C12	8	26767.8	1219.35	1184.56	1201.2
37	D1	8	20576.1	766.701	963.734	-180.691
38	D2	8	137638	34812	8289.64	68107.3
39	D3	8	48940.9	14168.1	7229.78	60940.8
40	D4	8	98764.2	24141.3	8925.84	64150.5
41	D5	8	165353	27047.4	10516.9	74532.6
42	D6	8	49257.2	12402.9	9586.51	68029.1
43	D7	8	122098	22598.3	9903.45	67979.1
44	D8	8	94947.7	23008.2	10279.5	65897.4
45	D9	8	132739	24189.9	10003.8	74646.9
46	D10	8	52259.9	13677.8	8285.79	63601.8
47	D11	8	129092	32210.7	8386.38	71422.8
48	D12	8	20366.2	985.522	595.065	741.094
49	E1	8	19722.7	897.459	889.822	244.071
50	E2	8	132805	34322.5	9463.09	80115.2
51	E3	8	40422.5	12514.6	8555.37	69962.8
52	E4	8	81518.7	19911.9	8870.73	65563
53	E5	8	149619	24760.3	9712.7	69145.9
54	E6	8	48831.7	12622.3	9970.12	72629.1
55	E7	8	92357.2	19676.2	8992.67	63130.7
56	E8	8	98996.5	16611.8	8584.33	63372
57	E9	8	149650	26181.4	10196	73569.4
58	E10	8	52794	11989.9	7658.33	58415.9
59	E11	8	69314.2	17546	6232.42	53808.5
60	E12	8	20477.4	1148.83	745.511	1155.89
61	F1	8	23015.4	1701.41	719.958	-676.333
62	F2	8	138263	36688.8	9708.24	83044.1
63	F3	8	34327.9	11762.7	7964.05	68733.6
64	F4	8	104949	25824.3	10633.7	78603.7
65	F5	8	158750	27927.4	9595.59	70547.4
66	F6	8	61559.2	15541.9	11949.4	86072.8
67	F7	8	100695	22674.8	9187.92	70191
68	F8	8	82222.8	14716.2	7725.23	57994.4
69	F9	8	163361	29437.1	10423.3	80865.1
70	F10	8	51617.1	12791.6	8332.7	63087.3
71	F11	8	73214.1	20919.7	7363.77	60111.2
72	F12	8	26754.4	890.028	1079.86	1470.95
73	G1	8	21373.8	917.385	1232.14	-231.032
74	G2	8	19308.2	1178.87	577.371	543.811
75	G3	8	19541.9	835.007	1136.06	1325.28
76	G4	8	12103.7	430.544	161.046	259.955
77	G5	8	12062.5	447.297	474.844	1482.45
78	G6	8	11257	539.64	591.622	844.08
79	G7	8	91987.7	22217.1	9706.59	71108.3
80	G8	8	86044.3	15433.9	8029.54	60678.1
81	G9	8	156968	28508.1	9221.63	71946
82	G10	8	50388.1	13080.9	7822.9	67670.5
83	G11	8	126957	32797	6762.47	61775.1
84	G12	8	29314.1	1382.69	1136.99	2722.58
85	H1	8	24820.5	1417.82	1454.19	476.447
86	H2	8	10675.3	-340.221	-304.217	-1079.07
87	H3	8	5412.36	785.04	566.258	70.3135
88	H4	8	7155.41	534.835	190.125	-1074.2
89	H5	8	11627.7	344.094	394.934	28.3653
90	H6	8	5984.62	384.54	74.8136	-884.301
91	H7	8	91940.2	23792	9005.45	69113.7
92	H8	8	89408.2	16934.5	7976.71	63039.5
93	H9	8	157238	30838.4	8911.14	74513.9
94	H10	8	42010.5	13569.9	7612.71	69453.7
95	H11	8	138634	42490.1	8684.79	73123.2
96	H12	8	16083	-4296.22	1040.45	-925.273
1	A1	9	57380.7	4828.96	4331.15	1852.1
2	A2	9	131723	36805.5	7194.33	68131.5
3	A3	9	40200.5	14545.1	8088.58	69927.7
4	A4	9	101409	29769.3	9094.3	70013
5	A5	9	167231	32301.9	9494.4	73177.4
6	A6	9	46813	15890.8	11104.5	85743.7
7	A7	9	90844.2	25635.4	9963.09	72846.6
8	A8	9	78939.4	15513.3	7250.99	59929.3
9	A9	9	144897	31246.9	9498.69	79287.6
10	A10	9	49310.8	14681.1	7038.3	65793.7
11	A11	9	121405	34810.2	8806.59	74391.9
12	A12	9	10552	-1235.48	630.973	-1928.94
13	B1	9	15549.1	1042.43	685.924	80.0553
14	B2	9	134845	37352.4	7829.7	72492.3
15	B3	9	44959.2	14327.9	8873.38	75054.9
16	B4	9	114570	34915.4	9103.9	66775.3
17	B5	9	154464	27434.4	8571.06	66002
18	B6	9	47822.1	13946	10212.4	76168.3
19	B7	9	98551.2	26088.3	10763.5	74860.4
20	B8	9	91119.7	16879.3	8769.24	65632
21	B9	9	135146	25353.9	8953.75	68779
22	B10	9	50908.1	14222.6	7733.31	65273.5
23	B11	9	129571	34558.4	9735.19	79954.9
24	B12	9	14725.3	238.766	68.9958	-14.021
25	C1	9	29515.5	2302.47	2278.67	1580.99
26	C2	9	119889	32265.6	7919.71	65484.9
27	C3	9	29609.4	7090.23	7601.01	60244.3
28	C4	9	97744.8	24342.8	9334.87	63194
29	C5	9	151421	26185.4	10085	70338.2
30	C6	9	48991.9	12731.3	9783.45	70034.4
31	C7	9	113064	21798.7	9454.31	65501.7
32	C8	9	61055	11201.4	6549.53	48646.4
33	C9	9	106784	19962.3	6952.45	55212.2
34	C10	9	48676.7	12601.5	8000.55	62498.8
35	C11	9	134209	32358	9177.73	70047
36	C12	9	26810.1	1354.3	992.072	1182.07
37	D1	9	20818.5	1317.16	818.478	138.654
38	D2	9	137903	35000.7	7927.46	68411.4
39	D3	9	48731.9	14429.9	7400.52	60919.1
40	D4	9	100234	24137.7	8773.8	64348.6
41	D5	9	165412	27119.2	10704.8	74590.1
42	D6	9	49707.9	12362.3	9648.63	68379.6
43	D7	9	121229	22891.6	9990.22	68074.3
44	D8	9	95194.4	23382.9	10141.4	66246.5
45	D9	9	131439	24150.2	10088.2	74599.7
46	D10	9	52320.9	13847.7	8365.83	63699
47	D11	9	129258	32033.9	7946.04	71544.7
48	D12	9	18274	753.419	764.075	1015.94
49	E1	9	20328.8	733.355	712.416	-107.245
50	E2	9	132510	34204.8	9358.78	80206.1
51	E3	9	39806.6	12729.4	8546.47	70053.1
52	E4	9	81069.9	19638.5	8565.87	65799.8
53	E5	9	150032	24792.7	9738.97	68845
54	E6	9	49098.3	12658.9	9954.24	72664.2
55	E7	9	90868.2	19982.3	8827.01	63048.7
56	E8	9	97431.4	16525.7	8686.57	63316.9
57	E9	9	149478	26198.9	9871.2	73660
58	E10	9	52733.4	12105.9	7649.9	58653.3
59	E11	9	69727.7	17808.8	6323.96	53782.6
60	E12	9	20240.9	766.964	697.527	897.906
61	F1	9	24551.8	1371.33	1005.84	-683.38
62	F2	9	138865	36446.9	9746.55	83228.3
63	F3	9	34625.9	11400.9	8012.75	69042.9
64	F4	9	104352	25582.5	10490.3	78750.1
65	F5	9	159778	27620.7	9908.95	70587.1
66	F6	9	63342.1	15669.8	12352.9	86043.2
67	F7	9	101520	22303.5	9544.12	70284.1
68	F8	9	82561.1	14532.1	8182.61	57952.3
69	F9	9	164915	29539.3	10029.2	80621.5
70	F10	9	52333.7	12954.7	8342.12	62804.6
71	F11	9	73440.3	21082.1	7141.05	59975.7
72	F12	9	26773.1	645.868	1022.22	1179.15
73	G1	9	21662.6	1015.24	860.315	-24.4405
74	G2	9	19674.4	1283.32	293.578	824.316
75	G3	9	18833.9	1113.41	1070.63	1216.97
76	G4	9	11963.7	109.429	27.9991	213.122
77	G5	9	11437.9	508.376	380.604	1386.47
78	G6	9	10574.7	566.362	541.072	672.141
79	G7	9	91644.7	22507	9474.04	71107.4
80	G8	9	85605.3	15636.6	7939.36	60790.2
81	G9	9	157684	28651.8	9000.15	72026.9
82	G10	9	52067	13272.4	7960.74	67427.9
83	G11	9	127167	32627.2	6480.29	61999.9
84	G12	9	29681.3	1626.66	877.681	2620.77
85	H1	9	24977.5	1460.34	1270.05	419.644
86	H2	9	11148.6	-373.48	-239.584	-1111.53
87	H3	9	4844.36	481.227	742.362	-298.058
88	H4	9	7217.39	310.749	224.596	-1175.83
89	H5	9	11364.8	213.62	717.313	5.61471
90	H6	9	5897.17	316.867	102.553	-893.333
91	H7	9	92129.9	24004	8705.96	69065.3
92	H8	9	89736.8	17147	8119.56	63314.2
93	H9	9	157631	30189.7	9416.12	74281.8
94	H10	9	41953.9	13689.4	7586.29	69733.2
95	H11	9	138227	42265.3	8648.56	72369.4
96	H12	9	16767.1	-4244.69	1288.21	-905.554
1	A1	10	57507.5	4808.78	4184.19	1833.47
2	A2	10	132794	36691.3	7795.03	68429.4
3	A3	10	40473.6	14587.8	7953.21	70342.6
4	A4	10	101629	30073.7	8771.27	69849.4
5	A5	10	167777	32336.6	9457.21	73203.4
6	A6	10	47110.8	16047.2	11251.8	85978.7
7	A7	10	91278.8	25692	10291.3	73618.6
8	A8	10	78459.4	15825.9	7216.5	60091.7
9	A9	10	144198	31150.8	9547.98	79428.2
10	A10	10	49442.5	14536.3	7521.86	66005.3
11	A11	10	121480	35177.7	8973.74	74420.1
12	A12	10	10387.6	-1780.89	671.566	-1660.37
13	B1	10	15313.9	517.303	824.229	10.9152
14	B2	10	134817	37044.1	8080.42	72510.2
15	B3	10	45211.6	14217.1	8602.47	74598.6
16	B4	10	114483	35243.4	9247.74	67063.7
17	B5	10	154653	27380.5	8571.07	65862
18	B6	10	48245.3	14219.5	10030.7	76250.8
19	B7	10	97298.8	26189.1	10993	74773.2
20	B8	10	91589.5	16907.5	8493.99	65234.5
21	B9	10	135553	25376.9	8749.4	68872.9
22	B10	10	51005.4	14435.3	7630.8	64881.4
23	B11	10	129558	34270.2	9463.6	80120.6
24	B12	10	14808.2	-207.229	-41.2249	0.512446
25	C1	10	29321.7	2356.27	1793.7	1441.51
26	C2	10	120082	31969.4	8040.33	65427.7
27	C3	10	29500.1	7300.79	7725.99	60413.5
28	C4	10	97996.1	24436.4	9182.5	62997.3
29	C5	10	150504	26121.5	9996.32	70757.5
30	C6	10	49696.7	12570.6	9958.53	69879.9
31	C7	10	113404	21649.6	9140.06	65609.8
32	C8	10	61434.3	11394.5	6455.22	48673.4
33	C9	10	107650	19888.8	7016.42	55402.9
34	C10	10	49250.8	12401.2	7716.55	62622.2
35	C11	10	133368	32414.3	8890.17	70241.1
36	C12	10	27377.3	1265.36	1368.36	875.634
37	D1	10	20427.6	936.941	1034.08	-29.6646
38	D2	10	138275	34881.3	7918.72	68608.7
39	D3	10	49358.4	14482.5	7243.37	60594.1
40	D4	10	98989.6	24273.7	8879.42	64329.7
41	D5	10	165433	27110.3	10570.9	74434.8
42	D6	10	49424.4	12587.3	9390.75	68022.4
43	D7	10	121011	22945.6	9413.51	68541.9
44	D8	10	96268.5	24107.6	10069.9	66176.2
45	D9	10	131345	23727.4	9963.81	74682.8
46	D10	10	51875.9	13950.7	8218.96	63677.3
47	D11	10	129509	32001.3	8190.54	71215.3
48	D12	10	18081.3	1092.69	651.278	897.649
49	E1	10	20035.7	670.483	997.936	-28.6293
50	E2	10	133306	34392.9	9812.66	80069.4
51	E3	10	40081.9	12810.5	8741.3	69962
52	E4	10	80163.4	19994.3	8828.3	65678.5
53	E5	10	149537	24880.3	10131.8	69039.5
54	E6	10	49333.9	12823.8	10149.2	72860
55	E7	10	91357.6	19897.7	9087.63	63219
56	E8	10	98463.1	16713.3	9030.71	63675.9
57	E9	10	150500	26398.7	10179.8	73859.4
58	E10	10	53770	12367.5	7964.78	58741.5
59	E11	10	70085.1	17796.5	6412.76	54074.7
60	E12	10	20351.5	816.28	1025.85	1004.5
61	F1	10	24462.2	1450.98	858.864	-545.003
62	F2	10	138727	36535.2	9482.66	83022.5
63	F3	10	34338.4	11573.3	8014.53	69101.5
64	F4	10	104527	25694.1	10657.8	78711
65	F5	10	159135	28243.1	9964.37	70639.1
66	F6	10	63014	15907.1	11833.1	86318
67	F7	10	100693	22353.3	9489.83	70321.7
68	F8	10	82082.6	14434.5	8173.62	57951.2
69	F9	10	164217	29579.6	10058	80750.8
70	F10	10	52587.4	13491.1	8527.79	63463.6
71	F11	10	74005.4	21080.7	7481.77	60133
72	F12	10	26357.7	543.42	1501.6	1536.28
73	G1	10	21025.6	835.021	1203.78	-13.6387
74	G2	10	18847.1	1052.99	345.927	723.222
75	G3	10	19107.1	1016.01	936.511	1018
76	G4	10	11995.6	240.418	299.613	149.69
77	G5	10	11566.2	435.476	637.82	1346.04
78	G6	10	11985.1	908.606	441.276	819.166
79	G7	10	90852.5	22166.4	10047.2	70968
80	G8	10	85957.6	15707.3	7907.97	60698.8
81	G9	10	158187	28414.2	9047.06	71420.3
82	G10	10	50481.4	13373.9	7928.31	67441
83	G11	10	126130	32837.9	6613.84	61782.8
84	G12	10	29323.2	1478.13	1185.41	2743.97
85	H1	10	25140.1	767.345	1212.04	171.085
86	H2	10	10567	-325.46	-256.749	-1114.37
87	H3	10	5895.02	560.947	910.972	-205.513
88	H4	10	7557.44	147.104	392.533	-1124.48
89	H5	10	12358.2	382.728	665.604	231.736
90	H6	10	6150.94	197.204	137.903	-614.096
91	H7	10	92467.5	23845.6	8967.49	68927.5
92	H8	10	89833.8	16808	8156.76	63495.9
93	H9	10	157685	30347.6	9355.82	74431
94	H10	10	42155.3	13456.3	7867.93	69536.8
95	H11	10	137819	42107.6	8626.5	72508.3
96	H12	10	16136.5	-4532.25	1215.35	-964.226
1	A1	11	57871.4	4762.91	4271.49	2061.78
2	A2	11	131411	37270.9	6989.32	68366.2
3	A3	11	40460.1	14556	8231.09	70276.4
4	A4	11	102118	30187.8	9278.65	69710.8
5	A5	11	168010	32067.9	9598.73	73396.1
6	A6	11	47776.6	16465.7	11396.1	86119.5
7	A7	11	91265.6	25759.7	10196.4	73343.5
8	A8	11	78742.2	15852.1	7333.68	59925.6
9	A9	11	144707	31307.5	9647.32	79255.5
10	A10	11	49380.3	15054.6	7604.01	66310.9
11	A11	11	121564	34759.8	8886.22	74285.2
12	A12	11	9855.14	-1148.45	771.537	-1802.22
13	B1	11	14804.1	534.753	1064.01	156.58
14	B2	11	134636	37208.1	8009.05	72606.3
15	B3	11	43515.9	14228.4	8468.24	74537.1
16	B4	11	116127	35662.1	9249.28	66747.6
17	B5	11	154926	27569.6	8800.16	66108.2
18	B6	11	48224.1	14289.7	9873.25	76462.3
19	B7	11	97738.4	26496.2	10905.7	74818.2
20	B8	11	90620.5	17009.4	8294.87	65707.3
21	B9	11	135266	25532.7	8931.28	69100.5
22	B10	11	51288.4	14700.5	7822.3	65014.4
23	B11	11	128720	34683.3	9709.72	80015
24	B12	11	12964.3	55.559	85.4543	275.174
25	C1	11	29473.1	2727.01	2009.07	1522.48
26	C2	11	119212	32098	8188.88	65294.5
27	C3	11	29670.8	7214.96	7344.69	60330.1
28	C4	11	97767.9	24327.4	9113.1	62893.2
29	C5	11	151223	26031.2	9994.92	70456.9
30	C6	11	49569.5	13042.8	9750.6	69678.4
31	C7	11	112911	21839.5	8888.91	65173.8
32	C8	11	61656.8	11186	6466.77	48653.4
33	C9	11	107647	19957.4	7110.29	55197.9
34	C10	11	48626.3	12482.8	7629.67	62433.6
35	C11	11	133319	32715	8997.98	69777
36	C12	11	26965.4	1127.73	1152.63	772.191
37	D1	11	20662.2	862.168	968.252	100.714
38	D2	11	138432	34968.8	7908.82	68423.4
39	D3	11	48980.1	14580.7	7464.4	60768.3
40	D4	11	99041.2	24090.8	8863.78	64153.5
41	D5	11	165745	27352.8	10465.3	74442.5
42	D6	11	50516.6	12973.4	9715.99	68124.6
43	D7	11	121122	22727	9799.55	68134.4
44	D8	11	96181.6	24614.7	10371.6	66173.3
45	D9	11	130255	23531.8	9929.88	74382.4
46	D10	11	53124.8	14006.6	8221.03	63717.3
47	D11	11	129177	32171.5	8276.18	71379.5
48	D12	11	19492.4	741.758	535.375	931.551
49	E1	11	20773.1	672.007	1028.31	-38.9457
50	E2	11	133061	33983.6	9561.31	80256.2
51	E3	11	40448.3	12855.6	8639.48	70056.3
52	E4	11	81334.2	19768.3	8757.21	65683
53	E5	11	149806	24905.1	9885.54	68913.7
54	E6	11	49731.1	12896.3	10089.4	72805.9
55	E7	11	91764.1	19969.4	8737.97	63164.8
56	E8	11	97976.8	16520.9	8956.85	63442.4
57	E9	11	150676	26308.6	10001.1	73420.3
58	E10	11	54349.7	12398.9	7725.05	58684.5
59	E11	11	70714.8	18330.3	6042.07	53820.8
60	E12	11	20317.8	1131.51	608.974	1068.45
61	F1	11	24500	1403.63	935.305	-444.986
62	F2	11	138254	36490.6	9804.42	83143.5
63	F3	11	34771	11558.8	8155	69103.1
64	F4	11	105145	25800.3	10947.1	79064.2
65	F5	11	159584	27783.2	10060	70537.7
66	F6	11	63564.6	16048.5	12122.2	86153.3
67	F7	11	101121	22666	9505.54	70308.7
68	F8	11	81823.2	14625.5	8091.99	58336.5
69	F9	11	164942	29908.9	10243.7	80847.1
70	F10	11	53578.7	13105.2	8480.92	62970.1
71	F11	11	75613.7	21162.5	7420.06	60349.2
72	F12	11	26456	902.389	1105.71	1240.16
73	G1	11	21924.2	649.154	811.663	-80.2166
74	G2	11	18749.7	725.023	357.319	614.265
75	G3	11	19368	744.975	1125.77	1076.65
76	G4	11	12407.7	366.747	71.8758	34.9563
77	G5	11	11789.4	298.585	154.736	1211.53
78	G6	11	11042.3	600.627	313.485	809.601
79	G7	11	91540.4	22294.9	9755.37	71098
80	G8	11	85472.9	15388.1	8090.72	60821.1
81	G9	11	157742	28585.7	9129.23	71884.1
82	G10	11	52371.4	13151.5	7916.9	67334.1
83	G11	11	127450	32510.2	6716.75	61249.6
84	G12	11	29513.1	1260.98	1293.65	2354.7
85	H1	11	23350.3	1097.56	1205.44	308.591
86	H2	11	11536.2	-384.075	-197.159	-1324.89
87	H3	11	4371.29	456.83	710.873	-538.898
88	H4	11	6943.56	105.72	255.875	-868.164
89	H5	11	12016.9	445.387	271.984	-418.11
90	H6	11	6128.66	462.981	-360.161	-808.181
91	H7	11	91408.5	23581.4	9083.14	69189.3
92	H8	11	89650.5	17228	7939.31	63302.1
93	H9	11	158250	30511.1	8997.51	74578.2
94	H10	11	42389.4	13924.1	7888.96	69678.1
95	H11	11	136577	42298.1	8258.81	72455.5
96	H12	11	15847.8	-4503.25	1099.78	-748.95
1	A1	12	58571.6	5148.41	4192.31	2132.73
2	A2	12	133046	37139.9	7067.78	68177.6
3	A3	12	40862.7	14921.4	7962.59	70207
4	A4	12	102107	29978.4	8962.03	69869.4
5	A5	12	169083	32468.9	9523.38	73208.4
6	A6	12	47605.5	16419.2	11477.8	85638.8
7	A7	12	90408.2	25791.5	10244.7	73368.9
8	A8	12	78164	15849.2	7487.7	60001.4
9	A9	12	144913	31542.7	9470.24	79416.5
10	A10	12	49017.3	15362.3	7346.64	66043.1
11	A11	12	122302	34985.1	8882.26	74321.6
12	A12	12	9318.11	-1568.5	657.808	-1570.65
13	B1	12	15168.2	378.545	712.534	-15.8345
14	B2	12	134751	37213.9	8156.04	72411.4
15	B3	12	44299.9	14242.5	8764.71	74523.2
16	B4	12	116214	36081	9311.44	66804.4
17	B5	12	155417	27672.2	8667.07	65964.7
18	B6	12	49172.3	14392.8	9859.67	76393.9
19	B7	12	97466.8	26485.5	11357	74715.1
20	B8	12	90263.9	16815.2	8584.97	65398.9
21	B9	12	137057	25809.4	9003.62	68805.5
22	B10	12	52216.9	14587	7837.41	65025.7
23	B11	12	130338	34598.2	9815.89	79756
24	B12	12	14416	56.7302	275.019	29.1065
25	C1	12	30046.9	2186.04	1915.48	1578.36
26	C2	12	120017	31537.3	7630.57	65565.1
27	C3	12	30368.3	7067.63	7506.86	60329.2
28	C4	12	96947.6	24234	8856.38	62757
29	C5	12	151032	26027.4	9715.39	70637.3
30	C6	12	49624	13091.5	9960.19	69789
31	C7	12	112413	21722.1	8918.04	65472.5
32	C8	12	61404.9	11213.2	6583.08	48741.1
33	C9	12	108123	19998.1	7111.38	55192.4
34	C10	12	50120	12653.6	7853.26	62635.1
35	C11	12	134598	32436.1	8854.03	70017.1
36	C12	12	27573.4	1133.06	1305.39	1213.26
37	D1	12	20270.1	848.448	690.451	-168.882
38	D2	12	138868	34913.9	7719.5	68324.7
39	D3	12	49779.2	15003.1	7331.4	61018.5
40	D4	12	99823.7	24529.7	8798.33	64615.7
41	D5	12	166480	27193.8	10560.5	74468.5
42	D6	12	50824	13029	9557.57	67794.2
43	D7	12	122211	22892.4	9510.64	68081.9
44	D8	12	96829.8	24894.1	10092.2	65925.2
45	D9	12	130119	23412.3	9864.27	74363.8
46	D10	12	53373.2	14420.5	8397.25	63443.7
47	D11	12	129512	31899.4	8107.27	71387.7
48	D12	12	19350.9	979.045	132.767	307.824
49	E1	12	19614	523.079	895.256	-126.742
50	E2	12	133937	33947.1	9597.25	80169
51	E3	12	40177.5	12880.4	8510.22	69703.3
52	E4	12	81123.7	19790.1	8842.05	65777.8
53	E5	12	150124	24772	9974.25	68992.2
54	E6	12	49556.6	12791.1	9990.3	72725
55	E7	12	91002	19790.8	8883.29	62963.6
56	E8	12	98126.5	16817.6	8641.46	63020.3
57	E9	12	150388	26082.2	10156.4	73596.8
58	E10	12	53792	12650.7	7790.43	58731
59	E11	12	74143.3	18539.4	6073.17	54000.4
60	E12	12	19887.2	1016.75	1091.87	1151.93
61	F1	12	24995.6	1127.7	714.784	-771.193
62	F2	12	139103	36506.7	9528.9	83198.5
63	F3	12	35968.9	11577.7	7859.55	69159.3
64	F4	12	104802	25722.5	10649.6	78911.5
65	F5	12	161017	27908.3	9919.28	70251.3
66	F6	12	63820	16500	11872	86041
67	F7	12	100997	22353.6	9483.63	70153.4
68	F8	12	81590.3	14582	7796.77	57853
69	F9	12	165904	29549.7	10069.1	80460.5
70	F10	12	53589.5	13345.9	8159.04	63212.5
71	F11	12	77988.1	21400.8	7113.2	60436.1
72	F12	12	26581.6	983.932	673.429	1359.82
73	G1	12	21386.7	816.573	1295.06	50.7309
74	G2	12	19521.6	1258.53	647.848	556.814
75	G3	12	19379.5	947.972	1054.57	906.837
76	G4	12	11380.3	577.274	536.12	-245.901
77	G5	12	10461.4	368.87	419.033	1487.88
78	G6	12	11267.7	844.457	789.549	982.816
79	G7	12	90915.2	22334.9	9623.51	70795.9
80	G8	12	84838.2	15401.6	8193.8	60674.9
81	G9	12	158733	28664.8	9419.89	71497.3
82	G10	12	51876.8	13656.6	8143.38	67588.2
83	G11	12	127457	32629.8	6593.88	61447.1
84	G12	12	29342.3	1395.88	1426.29	2480.21
85	H1	12	24469.8	1041.87	1227.24	324.625
86	H2	12	11720.7	-346.631	-347.236	-994.84
87	H3	12	5362.8	604.434	518.709	-260.265
88	H4	12	6630.26	71.7406	321.655	-1177.04
89	H5	12	11514.8	192.554	562.967	-236.647
90	H6	12	6224.3	375.395	-65.7681	-555.023
91	H7	12	92171.1	23923.8	8777.2	69371.8
92	H8	12	89229.7	17266.6	7832.51	63649
93	H9	12	158317	30308.8	8945.64	74353.2
94	H10	12	42776.5	13952.1	7703.81	69703.2
95	H11	12	136660	42122.6	8571.84	72443.6
96	H12	12	16744.1	-4562.75	764.025	-570.567
1	A1	13	58355.3	4816.17	4220.65	1946.63
2	A2	13	133440	37214.2	7008.77	68402.8
3	A3	13	41456.2	14496.2	8089.04	70061.8
4	A4	13	101403	30079.5	8974.95	69640.9
5	A5	13	169402	32377.6	9707.07	73116.1
6	A6	13	48911.6	16708.1	11462.2	85596.5
7	A7	13	91516.6	25455.6	10128.5	72937.4
8	A8	13	78590.9	15893.1	7370.37	59499.5
9	A9	13	145272	31454.3	9731.17	79440.7
10	A10	13	50892.1	15142.4	7416.06	66125.9
11	A11	13	122503	35029.9	8839.32	74487.8
12	A12	13	9366.91	-1721.62	760.67	-1776.88
13	B1	13	15285	432.094	645.558	-35.1489
14	B2	13	137458	37531.2	8184.88	72083.6
15	B3	13	44622.8	14241.5	8711.35	74381.8
16	B4	13	116635	35793	9315.56	66591.1
17	B5	13	155659	27361	8819.08	65982.4
18	B6	13	49035.7	14472.7	10127.2	75946.2
19	B7	13	97233.4	26662.8	10687.1	74730.9
20	B8	13	91451.8	16758.5	8247.86	65260.9
21	B9	13	137119	25627.2	8958.35	68500.8
22	B10	13	51795.8	14417	7458.62	64866.7
23	B11	13	130985	34409.9	9540.49	79753.1
24	B12	13	14238.3	5.86833	152.121	3.37425
25	C1	13	29839.1	2342.49	1911.97	1369.92
26	C2	13	119603	31974	7627.99	65556.4
27	C3	13	29475.9	7191.75	7526.42	60418
28	C4	13	97272	24282.4	9081.91	62845.6
29	C5	13	151742	25978.6	9717	70382.3
30	C6	13	50245.3	13210.4	9894.65	69864.2
31	C7	13	112689	21836.9	8907.91	65411
32	C8	13	61487.4	11376.1	6442.94	48720.4
33	C9	13	108168	19872.9	7022.06	55202
34	C10	13	50752.2	12672.6	7865.48	62667.4
35	C11	13	134666	32440.4	8412.05	70131
36	C12	13	27220.6	1358.6	1118.29	938.574
37	D1	13	21211.5	914.661	866.182	-79.4406
38	D2	13	138497	35220.3	8028.85	68091.7
39	D3	13	49430.6	14536.8	7243.15	60918.7
40	D4	13	98720.2	24470.7	9010.34	64264.8
41	D5	13	166473	27066.3	10543.9	74254.1
42	D6	13	50941.2	13375.1	9635.55	68208.4
43	D7	13	121660	22842.5	9631.38	68085.5
44	D8	13	96688.5	25329	10368.5	65591.4
45	D9	13	129616	23491.7	9924.47	74464.2
46	D10	13	52978.3	14544.9	8569.34	63729.8
47	D11	13	130411	32199.9	8239.64	71170.7
48	D12	13	18893	937.018	368.493	873.067
49	E1	13	20202	561.091	952.255	-188.62
50	E2	13	133930	34320.6	9394.72	80184.7
51	E3	13	39953.3	13250.7	8639.97	69521.6
52	E4	13	80801.1	19726.3	8472.14	65700.3
53	E5	13	150128	24811.2	10059.9	68943.5
54	E6	13	50167.9	13408	10163.9	72673.2
55	E7	13	91018.8	19998	9050.42	63050
56	E8	13	98170.7	16692.4	8820.05	63122.6
57	E9	13	150931	26198.2	9926.05	73332.6
58	E10	13	54170.6	12483.3	7710.08	58598.7
59	E11	13	78178.4	18715.1	6316.6	53852.5
60	E12	13	20295	900.732	970.087	1173.12
61	F1	13	24028.3	1659.83	782.202	-870.767
62	F2	13	139359	36787.8	9656.42	83154.4
63	F3	13	35115.8	11948.1	8169.37	69235.4
64	F4	13	104772	25902.2	10765.9	78892.1
65	F5	13	159730	27963.9	9880.74	70447.5
66	F6	13	63791.1	16487.9	11950	86304.1
67	F7	13	100369	22738.2	9696.22	70258.2
68	F8	13	81396.8	14685.7	7850.67	58119.4
69	F9	13	166294	29945.4	10113.2	80713.2
70	F10	13	53116.3	13614.9	8327.63	63081.8
71	F11	13	83059.7	22218.3	7027.97	60792.9
72	F12	13	26473.2	592.119	952.389	1521.48
73	G1	13	21531.6	716.532	1033.31	72.4198
74	G2	13	18834	1173.97	679.447	685.92
75	G3	13	20202.2	1067.63	950.82	929.56
76	G4	13	12556.3	278.402	29.3379	189.124
77	G5	13	11382	159.653	602.402	1505.42
78	G6	13	10977.9	506.593	578.35	831.012
79	G7	13	90898	22442.1	9920.07	71049
80	G8	13	84900.6	15684.4	8169.3	60641.6
81	G9	13	158763	28476.7	9274.52	71541.8
82	G10	13	53090.2	13767.7	8180.28	67663.5
83	G11	13	127996	33032.7	6530.32	61578.5
84	G12	13	29686.2	1558.24	1315.93	2291.59
85	H1	13	24509.6	1030.91	1135.71	479.815
86	H2	13	11328.4	-382.145	-475.915	-1094.74
87	H3	13	4861.24	434.925	608.156	-343.445
88	H4	13	6674.5	326.409	376.819	-1341.69
89	H5	13	11688.5	18.9712	389.402	288.207
90	H6	13	6537.44	269.445	-304.64	-691.62
91	H7	13	91550.9	24045.5	8836.19	69109.8
92	H8	13	89334.8	16982.6	7917.01	63486.8
93	H9	13	158644	30309.3	8952.04	74634.4
94	H10	13	43172.6	14272.6	7770.93	69718.6
95	H11	13	136888	41817	8391.49	72707.8
96	H12	13	16590.2	-4429.15	873.327	-531.864
1	A1	14	58593.1	4785.91	3999.6	2041.13
2	A2	14	135942	37341.8	7033.95	68035.4
3	A3	14	41910.2	14621	8173.58	70096.6
4	A4	14	102049	30029.1	8866.67	69748.7
5	A5	14	170065	32431.5	9586.31	73062.1
6	A6	14	49082.3	16860.5	11252.3	85485.4
7	A7	14	91101.8	25697.2	10386.9	73180.2
8	A8	14	77767.7	15437.1	7095.67	59795.6
9	A9	14	145159	31345.7	9432.15	79260.1
10	A10	14	51235.2	15516.3	7550.04	65849.5
11	A11	14	126319	35576.3	8722.8	74184.5
12	A12	14	9740.21	-1675.72	285.943	-2027.29
13	B1	14	15822.8	761.493	1060.21	342.64
14	B2	14	138965	37553.5	8128.08	72370.9
15	B3	14	44044	14410.9	8415.32	74579.2
16	B4	14	117310	36543.9	9378.78	66909.4
17	B5	14	156510	27388.8	8661.81	65915
18	B6	14	49196.9	15064.9	10318.7	76087.7
19	B7	14	97607.8	26946.5	11142.2	74783.8
20	B8	14	90569.5	16924.4	8702.97	65251
21	B9	14	137318	25924.1	9094.71	68752.6
22	B10	14	51758.5	15100.7	7671.54	65192.7
23	B11	14	133198	35161.2	9636.27	79702.5
24	B12	14	13763.2	-152.123	234.831	115.137
25	C1	14	29509.7	2333.54	1790.01	1298.21
26	C2	14	120417	31861.2	7811.1	65374.2
27	C3	14	29735.5	7617.43	7888.33	60373.8
28	C4	14	97459.3	24518.4	9116.21	62611.9
29	C5	14	152185	26141.9	9859.81	70536.4
30	C6	14	48979.3	13542.8	9809.61	69726.8
31	C7	14	112980	21886.2	9058.93	65108.5
32	C8	14	60903.7	11378.8	6369.2	48712.2
33	C9	14	108501	19894.7	6823.96	55002.5
34	C10	14	50028.5	12993.3	7855.27	62447.8
35	C11	14	137034	32457	8701.3	69722.8
36	C12	14	27227.8	1552.54	979.175	845.961
37	D1	14	21103.7	1111.2	695.777	-92.9072
38	D2	14	141137	35248.7	7959.87	68518.5
39	D3	14	49578.8	14891.6	7422.55	60643.5
40	D4	14	99460	24431.7	8659	64279
41	D5	14	166902	27226.1	10589.6	74435.8
42	D6	14	50649.1	13184.1	9501.22	68013.3
43	D7	14	122770	23069	9713.39	68241
44	D8	14	96473	25670.5	10127.4	65975
45	D9	14	129462	23361.6	9927.32	74369
46	D10	14	51973.6	14639	8173.46	63734.4
47	D11	14	132516	32335.7	8129.87	71468.8
48	D12	14	19337	884.24	318.877	856.617
49	E1	14	20762.7	779.999	478.804	-194.291
50	E2	14	134203	34180.2	9566.4	80261.9
51	E3	14	40991.2	13162.9	8309.69	69844.4
52	E4	14	79927	19623.2	8758.64	65600.8
53	E5	14	151492	24835.2	9826.14	68692.6
54	E6	14	49912.3	13553.1	9744.89	72801.6
55	E7	14	91300	19846.9	9021.21	62823.3
56	E8	14	97907	16786.2	8699.62	63203.1
57	E9	14	151072	26441.3	9826.56	73311.9
58	E10	14	55009.3	12653	7738.86	58440.9
59	E11	14	86396.3	19617.2	6091.54	53783.7
60	E12	14	20678.1	902.61	683.082	852.44
61	F1	14	24757.1	1552.5	988.099	-614.537
62	F2	14	139801	36858.6	9618.67	83345.9
63	F3	14	35083.1	11860.7	8126.45	68796.2
64	F4	14	105077	25463.8	10817.6	78521.4
65	F5	14	161620	27819.6	10084.1	70291.1
66	F6	14	63460.3	16640.4	12096.6	85894.4
67	F7	14	101082	22522.3	9658.02	70132.8
68	F8	14	80929.5	14502.9	8198.57	57630.5
69	F9	14	166179	29576.8	10256.2	80739.4
70	F10	14	53405.7	13752.5	8623.5	63270.3
71	F11	14	91278	23046.3	7277.89	60211.4
72	F12	14	26205.9	684.858	888.655	1589.39
73	G1	14	21269.3	765.137	1147.36	-99.6507
74	G2	14	18876.9	1559.74	588.01	612.083
75	G3	14	19920.5	1087.41	913.912	967.889
76	G4	14	12185.1	363.202	342.832	-106.409
77	G5	14	11018	381.864	594.603	1513.49
78	G6	14	10942.1	516.639	545.933	676.154
79	G7	14	91053.2	22412.4	9832.91	70808.4
80	G8	14	84904.2	15584.7	8070.61	60883.4
81	G9	14	158901	28575.6	9379.57	71515.4
82	G10	14	52664	14161.6	7916.1	67985.1
83	G11	14	130316	32740.7	6550.96	61424.8
84	G12	14	29358.2	1774.71	1194.26	2712.93
85	H1	14	25624.8	887.563	1384.56	135.341
86	H2	14	11347.3	-130.848	-280.433	-1297.47
87	H3	14	5252.3	758.744	860.422	-506.156
88	H4	14	7543.74	208.284	235.738	-1143.81
89	H5	14	11870	369.24	590.524	101.469
90	H6	14	6519.4	596.288	12.0216	-950.889
91	H7	14	91988.9	24046.6	9176.82	69281.1
92	H8	14	89430.4	17610.7	7958.86	63304.8
93	H9	14	159374	30341.4	9370.58	74267
94	H10	14	44226.7	14683.2	7890.2	69702.3
95	H11	14	138151	42753.6	8313.15	72418.8
96	H12	14	16944.7	-3822.79	905.092	-800.984
1	A1	15	57319.2	5126.6	4419.07	1812.9
2	A2	15	138910	37421.7	7122.56	68281.3
3	A3	15	40514.1	14875.1	7742.98	69947.9
4	A4	15	101818	30353.8	9296.82	70242.5
5	A5	15	169706	32245.4	9719.11	73386.6
6	A6	15	48269	17210.1	11705.3	85138.3
7	A7	15	91549.7	25677.8	10754.5	73289.7
8	A8	15	78062.7	15738.5	7466.99	59509.8
9	A9	15	145144	31505	9891.38	79297.9
10	A10	15	51149.3	15311.5	7445.3	65855
11	A11	15	129262	35906.2	8742.32	74409.3
12	A12	15	10146.9	-1527.88	570.98	-1412.73
13	B1	15	15340.4	457.592	710.957	221.995
14	B2	15	142179	37892.6	7766.89	72409.9
15	B3	15	44151.8	14383.4	8777.11	74374.7
16	B4	15	117894	36603.6	9362.09	66810.3
17	B5	15	156573	27687.1	8634.38	66062.3
18	B6	15	49438.1	15096.4	10156.3	75916.4
19	B7	15	97378.7	27029.6	11210.9	74785.8
20	B8	15	90679.9	16763.1	8458.03	65342.1
21	B9	15	136932	25601.3	8951.73	68517.3
22	B10	15	52844.3	15064	7833.89	65084.7
23	B11	15	137373	34889.1	9826.31	79804.2
24	B12	15	13753.9	9.82237	155.436	-343.209
25	C1	15	29812.1	2548.98	1869.38	1796.86
26	C2	15	123107	31647.7	8045.06	65200.2
27	C3	15	30581.5	7301.42	7423.36	60282.1
28	C4	15	97960.6	24223.7	8914.2	62867.1
29	C5	15	152450	25829.3	9928.65	70764.9
30	C6	15	50928.9	13218	10016	69876.2
31	C7	15	114527	21815.3	8997.12	65266
32	C8	15	61060.5	11264.3	6504.44	48829.6
33	C9	15	108357	19910.4	7052.98	54974.7
34	C10	15	49931.4	13001.1	7718.01	62405.2
35	C11	15	141034	32443.7	8848.88	69753.8
36	C12	15	27068	1319.67	1219.79	1197.03
37	D1	15	20200.2	860.893	902.948	-221.213
38	D2	15	144500	35229.4	8237.42	68419
39	D3	15	49855	14480.9	7449.02	60820.8
40	D4	15	99749.1	24567.9	8681.04	64535
41	D5	15	167563	27282.7	10629.4	74477.8
42	D6	15	51110.5	13346.2	9749.25	67821.8
43	D7	15	123292	23372.7	9728.69	67995.9
44	D8	15	97477.6	26181.6	10544.1	65653.6
45	D9	15	129380	23125.4	9814.88	74370.8
46	D10	15	54604.1	14393	8382.53	63565.5
47	D11	15	136015	32755.9	8240.61	71021.8
48	D12	15	19734.4	998.744	472.103	582.846
49	E1	15	20755.1	1161.1	828.357	31.0394
50	E2	15	137654	34757.2	9385.02	80061.1
51	E3	15	40330.4	13437	8550.02	69920
52	E4	15	80985	19892.3	8632.01	65931.7
53	E5	15	151675	24904.1	9745.85	69012.9
54	E6	15	50610.3	13630	10212.1	72904.4
55	E7	15	90999.8	19970.1	8889.22	62934.4
56	E8	15	96922.8	17032.7	8663.77	63231
57	E9	15	152836	26393.3	9866.19	73348.8
58	E10	15	54332.8	13243.4	7733.65	58762.4
59	E11	15	98607.2	21127	5982.7	53774.7
60	E12	15	20410.4	853.898	804.276	1218.2
61	F1	15	24305.2	1306.05	1029.5	-703.584
62	F2	15	143587	37056.4	9298.27	83207.8
63	F3	15	35896.9	12210.3	7947.86	69186.6
64	F4	15	104991	26047.6	10728.1	78651
65	F5	15	161815	28293.1	9999.54	70226.1
66	F6	15	64768.6	16816.2	12051.4	85982.9
67	F7	15	101037	22697.1	9366.41	70104.5
68	F8	15	81514.9	14719	8206.69	57990.6
69	F9	15	168592	29748.1	9902.27	80610.8
70	F10	15	53699.7	13866.1	8269.47	63325.6
71	F11	15	105776	24698.1	7521.75	60228.7
72	F12	15	26834.1	859.014	1073.16	1369.47
73	G1	15	21121.2	751.219	858.985	188.652
74	G2	15	19766.5	1399.8	481.061	570.205
75	G3	15	19951.1	922.093	1049.71	861.321
76	G4	15	13386.6	530.713	-118.366	-76.9065
77	G5	15	12112.9	551.163	319.101	1558.54
78	G6	15	11762.4	738.355	772.182	775.256
79	G7	15	90200.6	22734.7	9745.94	70962.6
80	G8	15	84944.3	15870.3	8050.99	60666.3
81	G9	15	159225	28420.6	9351.22	71665.1
82	G10	15	53353.7	14029.4	8004.65	67603.5
83	G11	15	130701	32971.9	6770.3	61323.8
84	G12	15	30484.9	1265.83	1229.13	2720
85	H1	15	25309.6	1152.57	1207.85	713.672
86	H2	15	11042.8	-542.552	-60.6986	-1139.05
87	H3	15	5242.74	735.618	602.908	-87.5453
88	H4	15	7284.83	-131.712	199.598	-1039.31
89	H5	15	11662.8	-132.461	826.064	447.15
90	H6	15	6130.42	66.172	-288.478	-656.555
91	H7	15	91977.2	23728.4	9009.55	68929.3
92	H8	15	88744	17315.6	8002.11	63480.7
93	H9	15	158781	30285.7	9136.16	74836.8
94	H10	15	43616.1	14257	7733.49	69893.2
95	H11	15	141001	42625.7	8671.01	72476.7
96	H12	15	17107.6	-4609.92	1057.62	-493.569
1	A1	16	59082	4906.59	4381.79	2010.71
2	A2	16	145054	38131.2	7508.69	68402.8
3	A3	16	41068.7	15058.3	8036.53	69907.7
4	A4	16	101702	30224.1	9026.09	69489.8
5	A5	16	169623	32826	9616.51	73339.8
6	A6	16	49106.5	17405.4	11367.6	85353.7
7	A7	16	90422.7	26083.5	10156.2	73213.9
8	A8	16	77582.2	15773	7340.25	59621.8
9	A9	16	144784	31535.7	9839.87	79141
10	A10	16	50589.1	15595.6	7558.46	66032.4
11	A11	16	137945	36391.5	9041.86	74453.8
12	A12	16	9463.66	-1135.64	651.99	-1722
13	B1	16	15497.2	897.248	741.73	-12.2195
14	B2	16	148052	38052.9	7878.21	72590.8
15	B3	16	43187.1	14086	8448.33	74350.2
16	B4	16	117899	36895.5	9312.23	66884.1
17	B5	16	156343	27622.7	8725.28	65960.1
18	B6	16	49998.8	15184.4	10385.5	76162.5
19	B7	16	97080.4	27051.5	11222.8	74865.5
20	B8	16	90173.2	16742.4	8654.82	65231.6
21	B9	16	138145	25833.7	8948.44	68629.4
22	B10	16	52311.5	15282.4	7937.71	64965.4
23	B11	16	144812	35794.9	9586.94	79672.1
24	B12	16	12928.8	178.875	239.254	39.8002
25	C1	16	29256.7	2240.46	1979.83	1399.15
26	C2	16	126551	32033.4	7789.59	65259.4
27	C3	16	30179.5	7507.73	7570.17	60208.2
28	C4	16	97760.2	24546.9	8957.62	62566
29	C5	16	151601	26192	9872.16	70235
30	C6	16	50214.5	13464.9	10099	69691.9
31	C7	16	117694	22129.3	8815.12	65128.5
32	C8	16	60898.2	11448.1	6342.17	48605
33	C9	16	110291	20015.3	7110.1	54854.2
34	C10	16	50723.7	13027.4	7539.43	62339
35	C11	16	145966	33113.8	8710.09	69607.8
36	C12	16	27706.3	1634.09	1085.32	1180.72
37	D1	16	21278.9	936.492	611.95	-122.409
38	D2	16	149334	35930.1	7810.21	68162.7
39	D3	16	49898.4	14752.6	7324.73	60729.6
40	D4	16	100136	24630.8	8795.93	64445
41	D5	16	167717	27499.2	10336.3	74235.8
42	D6	16	51127.2	13477.4	9573.89	67759.8
43	D7	16	126433	23512.6	9640.3	67966
44	D8	16	97214.1	26690.9	10202.4	65914.6
45	D9	16	129696	22974.5	9943.4	74473.7
46	D10	16	54919	14514	8033.36	63543.8
47	D11	16	142350	33123.3	7919.89	71095.1
48	D12	16	20161.9	1139.67	61.8196	725.102
49	E1	16	20231.7	498.468	608.783	-360.613
50	E2	16	141597	34805.9	9508.98	79937.3
51	E3	16	41184.5	13335.3	8486.36	69763.9
52	E4	16	80651.8	19885.1	8794.15	65731.1
53	E5	16	153712	24953	9881.5	68795.7
54	E6	16	51197	13479.6	10018.5	72795.1
55	E7	16	92368.6	19921.7	9011.01	62991.8
56	E8	16	97769.3	16821.4	8941.77	63240.1
57	E9	16	153714	26291.5	10092	73096.5
58	E10	16	54468.4	12764.3	7819.61	58678.8
59	E11	16	116549	22403	6046.9	53799.5
60	E12	16	19990.7	1241.51	793.038	1108.01
61	F1	16	24723.3	1335.99	1245.47	-769.957
62	F2	16	147532	37249.4	9435.96	83191.5
63	F3	16	35918.6	12034.2	8095.13	68971.7
64	F4	16	105843	25779.2	10944.8	78665
65	F5	16	163722	27916	9862.97	70332.1
66	F6	16	65235.6	16902.1	12276.7	86323
67	F7	16	101831	22772.9	9771.29	70249.5
68	F8	16	80480.6	14566.6	7991.62	57753.4
69	F9	16	169863	29712.4	10316.9	80584.6
70	F10	16	54159.3	13967	8375.81	63446.2
71	F11	16	124740	26290.8	7045.86	60712.4
72	F12	16	26236	476.175	1194.32	1449.02
73	G1	16	20984.6	609.964	1063.28	116.053
74	G2	16	18886.3	877.666	485.275	620.093
75	G3	16	19562.6	1195.87	1126.71	1305.2
76	G4	16	11693.4	417.142	87.942	114.72
77	G5	16	11833	489.552	553.074	1810.64
78	G6	16	10711.9	586.243	364.239	1116.29
79	G7	16	90320.1	22216.9	9777.54	71004
80	G8	16	84873	15623	8161.31	60719.5
81	G9	16	159295	28498.6	9294.88	71753.1
82	G10	16	52986.9	14235.4	7898.3	67427.4
83	G11	16	134631	33381.4	6849.44	61530.8
84	G12	16	29433.1	1471.84	1010.14	2792.04
85	H1	16	24699.6	724.184	1351.57	531.416
86	H2	16	11522.3	-250.053	19.9679	-1036.05
87	H3	16	5566.51	553.8	765.475	-101.054
88	H4	16	7329.11	-47.1971	128.555	-1064.61
89	H5	16	11795.8	312.662	750.064	-55.7481
90	H6	16	5915.45	238.408	-190.964	-707.506
91	H7	16	92292.8	23793.4	9049.02	69146.9
92	H8	16	88881.5	17299.2	8000.39	63366.5
93	H9	16	159658	30249.9	8561.71	74570.9
94	H10	16	43263.3	14637	7702.19	69433.1
95	H11	16	144501	42780.5	8808.85	71930.3
96	H12	16	16121.8	-4185.88	944.247	-650.842
1	A1	17	58530	4999.31	4206.65	1557.48
2	A2	17	154860	39259.7	7009.45	68182.2
3	A3	17	40286.2	15007.2	8186.28	69660
4	A4	17	101621	30157.9	9077.59	69634.1
5	A5	17	170532	32404	9772.28	72795
6	A6	17	49416.2	17599.6	11549.8	85247.2
7	A7	17	90442.3	26168.6	10455	72989
8	A8	17	77894.5	16011.2	7314.43	59568.3
9	A9	17	146586	31576.7	9494.36	78964.8
10	A10	17	51120.6	16013.7	7374.1	65689
11	A11	17	150467	37858	8950.55	73904.7
12	A12	17	9795.32	-1569.46	658.001	-1698.19
13	B1	17	14930	671.332	686.637	-142.866
14	B2	17	159142	39047.6	7705.65	72325
15	B3	17	43984	14134.3	8728.82	73910.2
16	B4	17	119037	36972.5	9301.25	66750
17	B5	17	157503	27478.8	8725.89	65872.4
18	B6	17	50038.5	15355.9	9982.05	75852.7
19	B7	17	96868.7	26950.6	11316.4	75091.2
20	B8	17	90093.7	16565.9	8534.24	65198.1
21	B9	17	139179	25681.6	8868.99	68536.9
22	B10	17	52532.6	15344.8	7900.23	64734
23	B11	17	157460	36906.7	9525.93	79414.8
24	B12	17	12770.5	-207.429	450.341	-135.989
25	C1	17	30283.9	2769.53	2138.37	1592.98
26	C2	17	132833	32528.1	8061.05	65427
27	C3	17	30284.1	7617.7	7692.86	60286.3
28	C4	17	99470.4	24286.1	9375.99	62495.3
29	C5	17	154409	26106.7	9886.34	70390.3
30	C6	17	51362.7	13827.2	9712.64	69504.5
31	C7	17	121640	22684.1	8982.88	65275.7
32	C8	17	60775.1	11285.7	6426.78	48571.8
33	C9	17	111878	20305.7	7004.12	54845.2
34	C10	17	51180.5	13203.9	7847.69	62340.1
35	C11	17	156485	33836.9	8506.25	69568.6
36	C12	17	26631.5	1370.68	1029.5	926.217
37	D1	17	20480.7	818.76	643.991	-99.192
38	D2	17	157180	36410.9	7921.35	68590.3
39	D3	17	50441.5	14938.5	7164.47	60768.4
40	D4	17	102254	24669.2	8622.45	64285.7
41	D5	17	169783	27582.7	10538	74368.1
42	D6	17	51519.5	13574.5	9524.62	67690.8
43	D7	17	130812	24039.6	9376.03	68160
44	D8	17	97807.1	27018.3	10083.7	65667.3
45	D9	17	131606	23011.7	9825.45	74208.6
46	D10	17	53942	15147.1	8335.21	63391.2
47	D11	17	153115	33782.8	7747.11	71408.6
48	D12	17	19900.3	1275.09	338.13	760.293
49	E1	17	20665.4	614.942	946.821	110.584
50	E2	17	149203	35277.5	9652.04	79947.4
51	E3	17	42022	13140.6	8550.47	69515.2
52	E4	17	82058	19492.2	8933.56	66038.8
53	E5	17	157164	25232.3	9924.89	68708.7
54	E6	17	51204.8	13853.6	9916.57	72953.8
55	E7	17	92446.5	19888.1	8755.77	63060.2
56	E8	17	97871.1	17026.1	8784.03	63377.3
57	E9	17	156386	26397.4	9811.71	73163.8
58	E10	17	55314.4	13172	7903.21	58717.5
59	E11	17	138114	24614.1	6355.21	53949.6
60	E12	17	19960.2	1053.77	980.019	1225.45
61	F1	17	24611	1250.2	1175.54	-588.739
62	F2	17	155977	38017.2	9755.65	83313.6
63	F3	17	36106	12101.3	8022.74	68907
64	F4	17	107053	26192.8	11017.5	78706.2
65	F5	17	167693	28329.4	10141.4	70111.8
66	F6	17	65820.9	17022.7	11949.4	85963.6
67	F7	17	103607	22653	9690.36	70284.5
68	F8	17	80412.6	14604.3	7836.79	57538
69	F9	17	173612	29759.4	10096.2	80677.9
70	F10	17	54453.6	14254.5	8566.7	63355.2
71	F11	17	148051	28269.7	7332.24	60485.5
72	F12	17	26268.2	745.438	1222.83	1290.86
73	G1	17	21272.3	986.638	1145.19	-149.902
74	G2	17	19035.7	1415.18	178.364	437.533
75	G3	17	19552.5	1235.95	946.893	1268.57
76	G4	17	11609.2	381.058	-30.0882	-222.286
77	G5	17	11193	461.7	395.055	1118.33
78	G6	17	11464.6	675.187	498.181	674.181
79	G7	17	90491.8	22480.2	9673.11	70860.1
80	G8	17	85930.7	15732.8	7641.52	60148.8
81	G9	17	159952	28390.1	9423.12	71306.8
82	G10	17	53348.1	14376.9	8334.61	67496.9
83	G11	17	141143	33822.7	6711.84	61196.5
84	G12	17	29283.2	1393.12	1061.56	2356.26
85	H1	17	24656.6	1276.42	1764.68	513.951
86	H2	17	11101.3	-114.529	110.463	-869.807
87	H3	17	5501.62	747.215	554.595	-179.84
88	H4	17	7437.93	148.08	227.183	-1050.32
89	H5	17	12155	523.74	794.86	60.2797
90	H6	17	6667.27	367.765	-88.3596	-793.811
91	H7	17	92274.6	24464.1	9012.06	69155.7
92	H8	17	88859.3	17664.8	8343.98	63193.2
93	H9	17	159541	30225.8	9049.29	74406.7
94	H10	17	43972.9	14518.5	7847.45	69960.2
95	H11	17	151179	43519.8	8874.29	72314.8
96	H12	17	16360.1	-4391.31	1209.71	-744.039
1	A1	18	57854.4	5041.2	4232.54	2044.54
2	A2	18	168555	40306	7275.46	68307.8
3	A3	18	41189.9	15266.1	7980.9	69900.4
4	A4	18	101189	30221.2	9290.97	69604.7
5	A5	18	172208	32637.3	9700.16	73027.5
6	A6	18	49665.3	17523.5	11687.5	84964
7	A7	18	91295.5	26147.1	10407.6	72804.9
8	A8	18	77881.2	15810.6	7193.24	59408.2
9	A9	18	148621	31523.4	9439.03	78875.3
10	A10	18	50681	16257	7532.62	65671.2
11	A11	18	165393	39345.2	8509.65	73802.4
12	A12	18	9676.96	-1820.61	158.981	-1431.88
13	B1	18	15208	663.128	914.341	-88.7877
14	B2	18	171463	40147.8	7815.4	72351.9
15	B3	18	43274.3	14176.9	8654.44	74418.6
16	B4	18	118638	37121.8	9567.25	66892.2
17	B5	18	158176	27743.7	8964.35	66233.8
18	B6	18	49750.2	15430.4	9944.85	75985.7
19	B7	18	97406.6	27400.7	11054	74954.8
20	B8	18	89398.8	16710.6	8668.04	65206.8
21	B9	18	140814	26009.6	8961.46	68551.3
22	B10	18	53056.8	15611.7	7941.9	64983.7
23	B11	18	173266	38279.9	9644.67	79592.3
24	B12	18	14346.6	-163.484	-45.2396	104.564
25	C1	18	29823.2	2356.98	1948.73	1619.63
26	C2	18	141912	33066.2	7901.24	65652.3
27	C3	18	30154.2	7522.28	7613.15	60515.1
28	C4	18	103554	24721.7	9103.42	62540.9
29	C5	18	156146	26536	9967.65	70694.1
30	C6	18	50954.3	13711.2	9856.06	69666.5
31	C7	18	129685	23216.1	8950.67	65280.1
32	C8	18	61465.2	11404.9	6457.73	48794.2
33	C9	18	115842	20548.2	7035.8	55117.5
34	C10	18	52036.8	13387.8	7948.44	62439.7
35	C11	18	169623	34632.7	9143.71	69584.8
36	C12	18	26820.9	1223.75	1307.25	1161.28
37	D1	18	20699.6	893.705	1028.2	22.1632
38	D2	18	169549	37262.8	8100.63	68501.9
39	D3	18	50753	15126.3	7697.72	60716.3
40	D4	18	105121	24905.5	8920.85	64051.4
41	D5	18	171883	27376.7	10784.7	74017.3
42	D6	18	51453.3	13569	9549.21	67725.5
43	D7	18	141158	24324.1	9778.33	68125.4
44	D8	18	98005.7	27190.3	10467.7	65798.9
45	D9	18	135101	23290.5	10181.4	74453.7
46	D10	18	55751.6	15154.3	8388.85	63529.8
47	D11	18	168089	34748.6	8186.51	71223.3
48	D12	18	19112.2	1113.01	437.369	739.665
49	E1	18	20472.8	504.681	927.429	101.596
50	E2	18	160297	36336.6	9307.96	79778.4
51	E3	18	41571.2	13532	8646.96	69438
52	E4	18	83612.6	19780.3	8824.75	65972.8
53	E5	18	163648	25530.6	10074	68677.3
54	E6	18	52143.9	13925.2	9965.02	72481.5
55	E7	18	94608.7	20237.1	9018.45	62906.1
56	E8	18	98242.7	16863.7	8697.11	62851.6
57	E9	18	162261	26987.4	10065.3	72896.5
58	E10	18	55033.1	13348.3	7671.88	58545
59	E11	18	160021	26427.8	6032.38	53621.8
60	E12	18	20600.9	1213.69	977.862	1100.85
61	F1	18	25691.8	1226.19	748.961	-711.627
62	F2	18	167183	39252.7	9668.53	83120.4
63	F3	18	36496.8	12372.7	8056.16	69048
64	F4	18	109854	26144.4	10697.5	78697.5
65	F5	18	173761	28744.3	9924.94	70126.3
66	F6	18	65385	17039.5	12107.9	86217.9
67	F7	18	104825	22911.2	9269.88	70211.6
68	F8	18	80599.4	14364.7	7983.03	57796.7
69	F9	18	179133	30150.5	9957.75	80778.7
70	F10	18	54883.5	14217.6	8268.97	63256.1
71	F11	18	172485	30828.7	7281.84	60302.1
72	F12	18	26062.4	502.462	584.73	1246.06
73	G1	18	20853.8	797.178	1308.69	-15.5914
74	G2	18	19410.1	1411.16	518.519	493.001
75	G3	18	18467.9	1266.96	1199.14	841.98
76	G4	18	11864	462.835	-2.46565	66.8747
77	G5	18	11810.7	312.44	294.397	1334.11
78	G6	18	10998.5	1002.35	550.469	611.231
79	G7	18	90399.1	22514	9525.23	70781.5
80	G8	18	84460.4	15994.2	8176.19	60854
81	G9	18	160883	28484.4	9355.96	71548.2
82	G10	18	53067.3	14229.7	7845.57	67576.5
83	G11	18	152208	34491.9	6696.82	61556.1
84	G12	18	28823.1	1643.99	948.382	2516.02
85	H1	18	24966.7	898.075	1236.97	551.387
86	H2	18	11821.2	-92.5968	-45.4813	-1024.35
87	H3	18	4942.34	499.648	670.464	-407.414
88	H4	18	7787.22	157.749	318.723	-1209.99
89	H5	18	10678.1	136.72	1098.21	183.769
90	H6	18	6171.58	204.749	-205.209	-456.168
91	H7	18	92368.3	24142.9	9039.35	69251.2
92	H8	18	89878.1	17115.4	8063.76	63321.3
93	H9	18	160506	30586.5	9264.1	74272.1
94	H10	18	44440.5	14678.7	8027.41	69706.9
95	H11	18	160214	44431.7	8417.86	72204.3
96	H12	18	16494.4	-4220.94	1380.17	-585.467
1	A1	19	57988.2	4587.42	3938	1640.66
2	A2	19	184684	41783.3	6748.29	68056.7
3	A3	19	41124.5	14992.7	7882.24	69586.4
4	A4	19	100735	30154.4	8829.44	69608
5	A5	19	173842	32692.4	9380.31	73060.2
6	A6	19	49808.4	17827.1	11514.1	85063.4
7	A7	19	91601.8	26379.1	10240.7	73202.9
8	A8	19	77747.1	15776	7282.43	59570.4
9	A9	19	152776	32376.6	9376.14	78850.6
10	A10	19	51197.3	16106.5	7364.12	65786.9
11	A11	19	183878	40913.1	8566.08	74396.4
12	A12	19	9911.66	-1324.77	704.311	-1943.81
13	B1	19	15554.4	712.64	972.832	142.332
14	B2	19	188623	41260.9	7755.4	72356
15	B3	19	43130.6	14425.7	8599.57	74273.1
16	B4	19	119201	37424.1	9367.01	66808.1
17	B5	19	159521	27705.7	8907.15	65872.7
18	B6	19	50407.7	15229.1	10275.6	75817.3
19	B7	19	97816.8	27541.7	11324.4	74636.3
20	B8	19	89735	16812.7	8463.43	65116.9
21	B9	19	145324	26353.3	8881.78	68700.8
22	B10	19	52701.2	15602.6	7832.08	64964.8
23	B11	19	191958	39754.6	9742.5	79593.6
24	B12	19	13559.1	473.496	417.557	-14.2295
25	C1	19	29517.1	2312.33	1782.06	1447.45
26	C2	19	154004	33967.2	7800.49	65127.6
27	C3	19	30134.5	7209.3	7440.6	60378.9
28	C4	19	109182	25034.2	8775.45	62309.6
29	C5	19	159947	26552.2	9636.32	70578.2
30	C6	19	51068	13779.4	9743.91	69640.6
31	C7	19	144076	24274.8	8762.75	65111.8
32	C8	19	61815.2	11518.5	6478.57	48516.8
33	C9	19	122497	20816.7	7064.65	55007.2
34	C10	19	53170	13778.2	7583.9	62197
35	C11	19	186646	36167.5	8320.66	69278.1
36	C12	19	26931	1261.75	937.6	1161.16
37	D1	19	21236.5	1018.53	825.32	-38.9798
38	D2	19	186769	38347.8	8003.77	68458.9
39	D3	19	51283.6	15026.7	7265.75	60874.6
40	D4	19	112713	25373.5	8883.85	64139
41	D5	19	175622	27779.4	10477.8	74191.5
42	D6	19	51057.4	13620.6	9665.41	67753.5
43	D7	19	155495	25218	9574.12	68095.9
44	D8	19	100051	27746.5	10519.6	65855.9
45	D9	19	141350	23920.9	9953.52	73957.3
46	D10	19	57684.3	15277.1	8293.91	63596.4
47	D11	19	184962	36015.1	8251.16	71435.6
48	D12	19	19500.8	940.976	306.56	689.577
49	E1	19	20650	783.826	877.165	-82.1797
50	E2	19	174558	37321.8	9436.01	79749.9
51	E3	19	42182.8	13401.6	8522.07	69519.7
52	E4	19	86406.3	20414	8629.33	65939.4
53	E5	19	173761	26350.7	10043	68783.1
54	E6	19	51801.1	13969.3	9704.27	72802
55	E7	19	97925.4	20402.4	8801.74	62704.6
56	E8	19	97586.6	17232.9	8669.93	63219
57	E9	19	170135	27506.9	9789.26	72800.2
58	E10	19	55541.6	13370.9	7898.05	58358
59	E11	19	179372	28188.5	6109.85	53862.9
60	E12	19	20827.4	1148.72	975.273	1051.42
61	F1	19	25031.5	1481.96	1182.24	-896.667
62	F2	19	183709	40358.8	9528.94	83341.5
63	F3	19	37306.7	12561.3	7956.87	68944.3
64	F4	19	114498	26615.7	10910.2	78704.4
65	F5	19	184519	29505.6	9989.42	70335.5
66	F6	19	66260.7	16993.3	12151.3	85761.9
67	F7	19	109486	23295.6	9617.33	70545.7
68	F8	19	80446.6	14467.7	7902.55	57568.7
69	F9	19	189538	31350.4	10015.7	80816
70	F10	19	55058.2	14336.5	8723.17	63571.4
71	F11	19	194686	32527.5	7117.83	60360.8
72	F12	19	26359.7	649.567	983.051	1289.87
73	G1	19	21825.9	729.67	1049.85	-139.596
74	G2	19	18979.7	1297.03	493.089	590.807
75	G3	19	19123.5	1010.48	1278.86	1203.85
76	G4	19	11776.1	149.057	457.386	-133.344
77	G5	19	11688.2	483.966	707.299	1626.86
78	G6	19	11294	517.561	757.149	1250.98
79	G7	19	89505.1	22037.8	9996.38	70683.5
80	G8	19	84413.5	15793.4	8220.53	60633.7
81	G9	19	162572	28709.6	9469.79	71284
82	G10	19	54116.5	14236.8	8081.39	67697.7
83	G11	19	164456	35472.9	6606.84	61429.9
84	G12	19	30025.4	1210.27	1273.51	2579.06
85	H1	19	24895.7	1148.08	1573.89	942.369
86	H2	19	11599.7	-197.636	159.077	-1140.76
87	H3	19	4815.57	613.522	703.734	-147.327
88	H4	19	7050.05	227.359	286.095	-1149.75
89	H5	19	11760.8	449.665	681.932	-19.4904
90	H6	19	6476.75	328.447	248.861	-732.319
91	H7	19	91334	23800.1	8635.18	69122.2
92	H8	19	88948.1	17301	7912.91	63404.7
93	H9	19	162156	30243.8	9161.52	74509.6
94	H10	19	44417.3	15173.4	7945.49	69727.8
95	H11	19	174823	45638.9	8407.17	72363.9
96	H12	19	15581.4	-4800.9	1273.55	-704.454
1	A1	20	57664.7	4851.41	4073.04	1859.74
2	A2	20	200445	43043.5	7175.84	68470.3
3	A3	20	41522.9	15236.5	8045.06	69882.8
4	A4	20	101074	30317.5	9100.57	69747
5	A5	20	177371	32967.5	9920.47	73064.3
6	A6	20	50324	17565.9	11481.2	85117.7
7	A7	20	92891.6	26438.7	10485.3	72610.9
8	A8	20	78162.6	15841.3	7198.39	59667.2
9	A9	20	160888	32759.1	9411.07	78867.7
10	A10	20	51200.3	16222.6	7635.5	65779.8
11	A11	20	201536	42693.2	8684.93	73989.5
12	A12	20	10202.5	-1421.87	464.566	-1768.93
13	B1	20	15617.1	735.803	845.841	272.854
14	B2	20	206106	42786.9	8097.98	72292.8
15	B3	20	43029.3	14255.9	8651.2	73913.1
16	B4	20	119269	37839.3	9488.76	67049.3
17	B5	20	162272	28112.6	8928.58	66023.3
18	B6	20	50793.9	15502.7	10079.7	76068.8
19	B7	20	98634.1	27781.7	11142.5	75250.2
20	B8	20	90464.9	16997.4	8533.01	65198.6
21	B9	20	151927	26892.5	8854.5	68672.2
22	B10	20	53981	15617.4	7878.7	65327.3
23	B11	20	211729	41563.8	9342.91	79598.6
24	B12	20	13647.2	319.999	308.703	-224.929
25	C1	20	30189.1	2491.14	1998.95	1707.14
26	C2	20	166876	34692.2	7605.92	65045.9
27	C3	20	30107.2	7789.52	7503.09	60301.4
28	C4	20	120135	26103.3	8907.21	62166.5
29	C5	20	166739	27012.8	9875.86	70391
30	C6	20	51488.9	13792.3	9853.56	69695.4
31	C7	20	165507	25448.7	8942.73	65208.6
32	C8	20	62175.2	11666.7	6283.04	48480.8
33	C9	20	132990	21603.2	7175.33	54892.4
34	C10	20	54226.5	13723.4	8020.96	62655.3
35	C11	20	204560	37637.4	8504.71	69515.9
36	C12	20	27088.5	1527.85	1271.74	977.168
37	D1	20	20825.9	1242.72	900.21	17.7401
38	D2	20	203210	39576.1	7634.26	68568.6
39	D3	20	52401.7	15281.7	7327.3	60948.4
40	D4	20	122894	26188.9	8908.96	64344.1
41	D5	20	182332	28408	10495.5	74212.8
42	D6	20	52586	13967.2	9756.03	67688.8
43	D7	20	177891	27174.4	9741.64	68186.5
44	D8	20	100065	28398.1	10504.1	65702.8
45	D9	20	151349	24431.9	9954.32	74236.8
46	D10	20	58695.8	15873.6	8403.22	63831.8
47	D11	20	203483	37323.8	7994.11	71541.4
48	D12	20	20616.3	1137.47	216.056	909.276
49	E1	20	20804.2	633.522	890.913	165.298
50	E2	20	192001	38784.8	9563.49	79872.5
51	E3	20	43727.6	13394.9	8354.56	69517
52	E4	20	92592.8	20356.4	8816.29	66099.4
53	E5	20	189556	27230.9	9666.6	68378.8
54	E6	20	52760.3	14339	10165.1	72745.9
55	E7	20	104769	20767.7	8958.64	62752.4
56	E8	20	98852.8	16821.5	8687.29	63180.4
57	E9	20	185066	28355.9	9994.74	72760
58	E10	20	55993.8	13491.6	8001.26	58294.9
59	E11	20	196012	29336.3	5823.6	53733.2
60	E12	20	20206.2	827.628	871.626	925.86
61	F1	20	25125.6	1314.28	944.876	-631.341
62	F2	20	201887	42094.2	9523.32	83370.2
63	F3	20	37756	12552.3	8211.61	68966.1
64	F4	20	122194	27375.1	10556.3	78886.2
65	F5	20	199741	30319.9	9669.05	70119.3
66	F6	20	65811.9	17479.6	12334.1	85744
67	F7	20	118066	23765.7	9667.04	70015.9
68	F8	20	80649.5	14541.2	7951.78	57519.9
69	F9	20	206220	32633.9	10179.7	80195.8
70	F10	20	55665.2	14977.2	8767.76	63035.2
71	F11	20	212062	34399.2	6905.53	60155.9
72	F12	20	26409.6	928.245	987.416	1086.09
73	G1	20	21570.5	654.836	915.487	97.1154
74	G2	20	19381.1	1345.82	170.604	701.39
75	G3	20	19020	756.802	1031.93	962.438
76	G4	20	12015.3	312.56	14.9237	-171.259
77	G5	20	11889.5	347.591	-101.705	1477.19
78	G6	20	12047	524.41	399.748	972.223
79	G7	20	91113.9	22598.4	9975.14	70285.8
80	G8	20	83689.8	15574.6	7985.93	60368.3
81	G9	20	164728	28628.8	9279.32	71401.1
82	G10	20	54334.9	14595.1	8149.9	67621
83	G11	20	181603	36856.1	6148.22	61125.9
84	G12	20	30225.5	1509.34	1060.96	2554.98
85	H1	20	24129.9	1456.79	1449.46	544.107
86	H2	20	10890.5	-78.792	108.68	-1134.25
87	H3	20	4724.22	778.14	720.274	-258.16
88	H4	20	7765.29	486.229	397.057	-950.81
89	H5	20	11898.9	236.775	513.56	188.383
90	H6	20	5804.79	471.474	-119.594	-618.57
91	H7	20	91666.5	24311.7	8747.29	69023
92	H8	20	89766.8	17639.9	8026.24	63451.9
93	H9	20	164566	30705.5	8998.32	74367.5
94	H10	20	44237.8	15102.8	8005.8	69826.1
95	H11	20	190210	46642.2	8112.87	72390.9
96	H12	20	16485.9	-4811.05	1058.39	-749.656
1	A1	21	57952.8	4952.74	4439.37	1894.52
2	A2	21	216438	44176.4	7106.91	68097.6
3	A3	21	41459.8	15162.8	8112.24	69963
4	A4	21	102075	30101.3	9080.62	69766
5	A5	21	181479	33060	9846.32	72975.9
6	A6	21	50050.8	17508.4	11574.4	84749.7
7	A7	21	93721.3	26404	10640.7	72836.5
8	A8	21	77807.6	15835.3	7415.96	59859.3
9	A9	21	172058	33719.2	9445.18	79375.8
10	A10	21	51491.5	16483.7	7408.47	65798.1
11	A11	21	219587	44836.4	8458.29	74207.2
12	A12	21	10150.2	-1289.67	516.593	-2002.31
13	B1	21	15640.7	355.364	902.026	31.1315
14	B2	21	221871	43882	7887.9	72294.4
15	B3	21	43098.4	14169	8834.96	73895.9
16	B4	21	120009	37764.6	9358.3	66570.7
17	B5	21	167021	28117.6	8539.61	65977
18	B6	21	50946.8	15778.1	10096.2	75813.3
19	B7	21	102063	27974	11212.7	74604.3
20	B8	21	90354	17003	8582.09	65094.1
21	B9	21	164571	27959.3	9026.02	68887.1
22	B10	21	53460	16039.1	8035.57	64912
23	B11	21	229264	43133.3	9429.81	79269.3
24	B12	21	13279.5	90.5648	358.02	-139.9
25	C1	21	30174.9	2569.81	2103.32	1391.32
26	C2	21	180376	35791.3	7986.57	65276.1
27	C3	21	30605.1	7672.93	7756.43	59985.5
28	C4	21	137090	27269.1	8888.18	62103
29	C5	21	176523	27779.7	10078.8	70338.4
30	C6	21	51897.8	13848.7	10105.6	69576
31	C7	21	190489	27394.1	8615.69	64926.4
32	C8	21	63256.2	11770.2	6569.14	48235
33	C9	21	145267	22532.8	7015.12	54925.1
34	C10	21	58119.5	14223.9	7962.67	62322.6
35	C11	21	220798	38535.7	8683.09	69631.8
36	C12	21	26974.1	1676.89	1423.81	799.739
37	D1	21	20848.1	969.925	791.749	146.433
[truncated: 12,155 more rows]

## Sheet: Amplification Data
Block Type	96-Well 0.2-mL Block
Calibration Background is expired	No
Calibration Background performed on	07-22-2020
Calibration Pure Dye ABY is expired	No
Calibration Pure Dye ABY performed on	07-22-2020
Calibration Pure Dye FAM is expired	No
Calibration Pure Dye FAM performed on	07-22-2020
Calibration Pure Dye JUN is expired	No
Calibration Pure Dye JUN performed on	07-22-2020
Calibration Pure Dye NED is expired	No
Calibration Pure Dye NED performed on	07-22-2020
Calibration Pure Dye ROX is expired	No
Calibration Pure Dye ROX performed on	07-22-2020
Calibration Pure Dye SYBR is expired	No
Calibration Pure Dye SYBR performed on	07-22-2020
Calibration Pure Dye TAMRA is expired	No
Calibration Pure Dye TAMRA performed on	07-22-2020
Calibration Pure Dye VIC is expired	No
Calibration Pure Dye VIC performed on	07-22-2020
Calibration ROI is expired	No
Calibration ROI performed on	07-22-2020
Calibration Uniformity is expired	No
Calibration Uniformity performed on	07-22-2020
Chemistry	SYBR_GREEN
Date Created	2021-01-08 15:35:22 PM CST
Experiment Barcode
Experiment Comment
Experiment File Name	S:\20210107\20210107.eds
Experiment Name	20210107
Experiment Run End Time	2021-01-07 20:19:31 PM CST
Experiment Type	Comparative Cт (ΔΔCт)
Instrument Name	272324596
Instrument Serial Number	272324596
Instrument Type	QuantStudio™ 3 System
Passive Reference
Post-read Stage/Step
Pre-read Stage/Step
Quantification Cycle Method	Ct
Signal Smoothing On	true
Stage where Melt Analysis is performed	Stage3
Stage/ Cycle where Ct Analysis is performed	Stage2, Step2
User Name
Well	Well Position	Cycle	Target Name	Rn	Delta Rn
1	A1	1
1	A1	2
1	A1	3
1	A1	4
1	A1	5
1	A1	6
1	A1	7
1	A1	8
1	A1	9
1	A1	10
1	A1	11
1	A1	12
1	A1	13
1	A1	14
1	A1	15
1	A1	16
1	A1	17
1	A1	18
1	A1	19
1	A1	20
1	A1	21
1	A1	22
1	A1	23
1	A1	24
1	A1	25
1	A1	26
1	A1	27
1	A1	28
1	A1	29
1	A1	30
1	A1	31
1	A1	32
1	A1	33
1	A1	34
1	A1	35
1	A1	36
1	A1	37
1	A1	38
1	A1	39
1	A1	40
2	A2	1	GA	129102	-1980.83
2	A2	2	GA	129869	-1597.51
2	A2	3	GA	131466	-384.251
2	A2	4	GA	132271	36.6068
2	A2	5	GA	132502	-115.957
2	A2	6	GA	133533	532.073
2	A2	7	GA	133763	377.79
2	A2	8	GA	133683	-85.8047
2	A2	9	GA	134112	-40.1497
2	A2	10	GA	134215	-320.307
2	A2	11	GA	134282	-637.59
2	A2	12	GA	135364	60.8932
2	A2	13	GA	136304	617.298
2	A2	14	GA	138515	2445.16
2	A2	15	GA	141905	5451.59
2	A2	16	GA	148121	11283.4
2	A2	17	GA	157946	20725.4
2	A2	18	GA	171341	33736.8
2	A2	19	GA	186943	48955.3
2	A2	20	GA	202727	64355.3
2	A2	21	GA	218120	79364.2
2	A2	22	GA	231235	92095.7
2	A2	23	GA	242169	102647
2	A2	24	GA	251977	112071
2	A2	25	GA	259453	119163
2	A2	26	GA	266173	125499
2	A2	27	GA	271979	130922
2	A2	28	GA	277277	135836
2	A2	29	GA	282492	140667
2	A2	30	GA	286325	144117
2	A2	31	GA	288615	146024
2	A2	32	GA	292621	149646
2	A2	33	GA	296691	153332
2	A2	34	GA	298743	155000
2	A2	35	GA	301172	157046
2	A2	36	GA	302991	158482
2	A2	37	GA	305139	160246
2	A2	38	GA	307303	162026
2	A2	39	GA	308917	163257
2	A2	40	GA	310567	164523
3	A3	1	INOS	39213.5	-693.926
3	A3	2	INOS	39782.1	-267.826
3	A3	3	INOS	40032.1	-160.511
3	A3	4	INOS	39959.6	-375.603
3	A3	5	INOS	40243.1	-234.632
3	A3	6	INOS	40894.6	274.253
3	A3	7	INOS	40609.2	-153.741
3	A3	8	INOS	40543.5	-361.989
3	A3	9	INOS	41210.1	161.962
3	A3	10	INOS	41551.8	361.089
3	A3	11	INOS	41658.5	325.165
3	A3	12	INOS	42037.8	561.898
3	A3	13	INOS	42362.1	743.588
3	A3	14	INOS	41971.8	210.773
3	A3	15	INOS	41711.2	-192.51
3	A3	16	INOS	41644.3	-401.973
3	A3	17	INOS	41650.1	-538.705
3	A3	18	INOS	42213.9	-117.492
3	A3	19	INOS	42372.5	-101.572
3	A3	20	INOS	42626.5	9.89108
3	A3	21	INOS	42862.4	103.237
3	A3	22	INOS	43743.1	841.262
3	A3	23	INOS	44219.6	1175.17
3	A3	24	INOS	45181.8	1994.77
3	A3	25	INOS	47441.7	4112.09
3	A3	26	INOS	51986.1	8513.96
3	A3	27	INOS	59565.5	15950.7
3	A3	28	INOS	70067.3	26310
3	A3	29	INOS	86246.4	42346.5
3	A3	30	INOS	105899	61856.5
3	A3	31	INOS	124433	80248.3
3	A3	32	INOS	137938	93610.4
3	A3	33	INOS	144543	100073
3	A3	34	INOS	146658	102045
3	A3	35	INOS	147051	102296
3	A3	36	INOS	147357	102459
3	A3	37	INOS	147598	102558
3	A3	38	INOS	147376	102193
3	A3	39	INOS	147957	102631
3	A3	40	INOS	148350	102881
4	A4	1	COX-2	102471	-809.788
4	A4	2	COX-2	102872	-432.141
4	A4	3	COX-2	103117	-211.471
4	A4	4	COX-2	103441	89.0499
4	A4	5	COX-2	102785	-591.194
4	A4	6	COX-2	102847	-553.157
4	A4	7	COX-2	103979	555.169
4	A4	8	COX-2	103689	240.791
4	A4	9	COX-2	103481	9.09399
4	A4	10	COX-2	103704	208.193
4	A4	11	COX-2	103983	463.965
4	A4	12	COX-2	103664	120.603
4	A4	13	COX-2	103568	0.765223
4	A4	14	COX-2	103926	334.997
4	A4	15	COX-2	103887	272.605
4	A4	16	COX-2	103712	73.2589
4	A4	17	COX-2	103370	-292.892
4	A4	18	COX-2	102967	-719.777
4	A4	19	COX-2	102865	-845.708
4	A4	20	COX-2	103241	-493.711
4	A4	21	COX-2	104027	269.006
4	A4	22	COX-2	104599	816.863
4	A4	23	COX-2	105238	1431.78
4	A4	24	COX-2	106730	2900.17
4	A4	25	COX-2	110409	6555.15
4	A4	26	COX-2	117471	13593.7
4	A4	27	COX-2	129022	25120.3
4	A4	28	COX-2	147313	43387.3
4	A4	29	COX-2	171245	67295.7
4	A4	30	COX-2	195268	91294.7
4	A4	31	COX-2	215197	111200
4	A4	32	COX-2	230519	126499
4	A4	33	COX-2	243739	139694
4	A4	34	COX-2	255116	151047
4	A4	35	COX-2	265383	161291
4	A4	36	COX-2	273820	169704
4	A4	37	COX-2	280689	176549
4	A4	38	COX-2	287014	182849
4	A4	39	COX-2	293236	189048
4	A4	40	COX-2	298182	193970
5	A5	1	TNF-a	166394	222.548
5	A5	2	TNF-a	166868	314.475
5	A5	3	TNF-a	167232	297.245
5	A5	4	TNF-a	167349	32.7493
5	A5	5	TNF-a	167327	-370.137
5	A5	6	TNF-a	167804	-274.789
5	A5	7	TNF-a	168953	492.06
5	A5	8	TNF-a	169037	194.939
5	A5	9	TNF-a	168938	-285.025
5	A5	10	TNF-a	169299	-305.74
5	A5	11	TNF-a	169708	-278.11
5	A5	12	TNF-a	170530	162.457
5	A5	13	TNF-a	171015	265.961
5	A5	14	TNF-a	171409	278.231
5	A5	15	TNF-a	171302	-209.842
5	A5	16	TNF-a	171378	-515.322
5	A5	17	TNF-a	172227	-48.0676
5	A5	18	TNF-a	173763	1107.14
5	A5	19	TNF-a	175710	2672.99
5	A5	20	TNF-a	179010	5591.21
5	A5	21	TNF-a	183822	10021.4
5	A5	22	TNF-a	192665	18482.8
5	A5	23	TNF-a	205368	30805.2
5	A5	24	TNF-a	221383	46438.3
5	A5	25	TNF-a	239080	63754.1
5	A5	26	TNF-a	257081	81374
5	A5	27	TNF-a	272688	96598.8
5	A5	28	TNF-a	285219	108749
5	A5	29	TNF-a	296633	119782
5	A5	30	TNF-a	306159	128926
5	A5	31	TNF-a	313832	136217
5	A5	32	TNF-a	320853	142857
5	A5	33	TNF-a	326889	148512
5	A5	34	TNF-a	332401	153642
5	A5	35	TNF-a	337262	158122
5	A5	36	TNF-a	340402	160881
5	A5	37	TNF-a	344754	164851
5	A5	38	TNF-a	348630	168345
5	A5	39	TNF-a	352104	171438
5	A5	40	TNF-a	355678	174631
6	A6	1	IL-6	43742.4	-1852.43
6	A6	2	IL-6	44247.9	-1642
6	A6	3	IL-6	45241.6	-943.284
6	A6	4	IL-6	46085.5	-394.449
6	A6	5	IL-6	46477.6	-297.363
6	A6	6	IL-6	46986	-84.0156
6	A6	7	IL-6	47555.1	189.992
6	A6	8	IL-6	47840	179.878
6	A6	9	IL-6	47987.6	32.4133
6	A6	10	IL-6	48324.8	74.6201
6	A6	11	IL-6	48815.6	270.346
6	A6	12	IL-6	49033.5	193.221
6	A6	13	IL-6	49845	709.705
6	A6	14	IL-6	49832.5	402.154
6	A6	15	IL-6	49712.8	-12.639
6	A6	16	IL-6	50280.7	260.271
6	A6	17	IL-6	50678.5	362.997
6	A6	18	IL-6	50920.8	310.306
6	A6	19	IL-6	51155	249.446
6	A6	20	IL-6	51462.7	262.075
6	A6	21	IL-6	51493.5	-2.17182
6	A6	22	IL-6	51932.9	142.203
6	A6	23	IL-6	51797.8	-287.895
6	A6	24	IL-6	51666.1	-714.696
6	A6	25	IL-6	51772.7	-903.114
6	A6	26	IL-6	52212	-758.822
6	A6	27	IL-6	52655.1	-610.779
6	A6	28	IL-6	53030.2	-530.693
6	A6	29	IL-6	54417.1	561.15
6	A6	30	IL-6	55938.2	1787.24
6	A6	31	IL-6	58744.8	4298.74
6	A6	32	IL-6	64233.6	9492.54
6	A6	33	IL-6	73651.7	18615.6
6	A6	34	IL-6	90419.2	35088.1
6	A6	35	IL-6	117554	61928.3
6	A6	36	IL-6	155830	99908.7
6	A6	37	IL-6	201503	145286
6	A6	38	IL-6	243875	187363
6	A6	39	IL-6	274050	217244
6	A6	40	IL-6	292638	235537
7	A7	1	C	91655	-1303.69
7	A7	2	C	92216.7	-702.969
7	A7	3	C	92480.1	-400.549
7	A7	4	C	92811.8	-29.8015
7	A7	5	C	92922	119.376
7	A7	6	C	93057.2	293.561
7	A7	7	C	92930.2	205.598
7	A7	8	C	92685.3	-0.279069
7	A7	9	C	92602	-44.5469
7	A7	10	C	92749.4	141.912
7	A7	11	C	92321.9	-246.614
7	A7	12	C	92250.8	-278.663
7	A7	13	C	92769.7	279.233
7	A7	14	C	92712	260.559
7	A7	15	C	92329.5	-82.8804
7	A7	16	C	92156.5	-216.906
7	A7	17	C	92290.8	-43.5957
7	A7	18	C	92913.4	618.082
7	A7	19	C	93483.2	1226.88
7	A7	20	C	94531.4	2314.1
7	A7	21	C	96061.9	3883.58
7	A7	22	C	100216	8076.38
7	A7	23	C	106733	14633.1
7	A7	24	C	119208	27146.8
7	A7	25	C	138150	46127.4
7	A7	26	C	163283	71299.9
7	A7	27	C	191287	99342.5
7	A7	28	C	216808	124903
7	A7	29	C	235973	144107
7	A7	30	C	250683	158856
7	A7	31	C	262804	171016
7	A7	32	C	273626	181877
7	A7	33	C	282873	191163
7	A7	34	C	290213	198542
7	A7	35	C	296225	204593
7	A7	36	C	301503	209910
7	A7	37	C	306258	214704
7	A7	38	C	311203	219688
7	A7	39	C	315263	223787
7	A7	40	C	318946	227509
8	A8	1	I	79689.9	233.819
8	A8	2	I	79538.9	131.792
8	A8	3	I	79325.4	-32.8286
8	A8	4	I	79204.2	-105.121
8	A8	5	I	79144.7	-115.64
8	A8	6	I	79205.9	-5.50322
8	A8	7	I	79240.9	78.3682
8	A8	8	I	79218.2	104.607
8	A8	9	I	79349.4	284.728
8	A8	10	I	79279.6	263.85
8	A8	11	I	79115.1	148.276
8	A8	12	I	78954.7	36.7568
8	A8	13	I	78674.7	-194.34
8	A8	14	I	78554.6	-265.446
8	A8	15	I	78453.1	-318.058
8	A8	16	I	78475.2	-247.078
8	A8	17	I	78675.9	2.59857
8	A8	18	I	78644.9	20.47
8	A8	19	I	78611.2	35.7478
8	A8	20	I	78678.1	151.479
8	A8	21	I	78617.7	139.999
8	A8	22	I	78445.9	17.1356
8	A8	23	I	78566.9	187.023
8	A8	24	I	79496.4	1165.46
8	A8	25	I	80716.7	2434.74
8	A8	26	I	81494.2	3261.11
8	A8	27	I	84852.7	6668.53
8	A8	28	I	90075.9	11940.7
8	A8	29	I	98116	20029.7
8	A8	30	I	108823	30785.3
8	A8	31	I	120030	42041.5
8	A8	32	I	129941	52001.1
8	A8	33	I	136076	58185.5
8	A8	34	I	137898	60055.8
8	A8	35	I	138223	60430.4
8	A8	36	I	138457	60713.4
8	A8	37	I	138597	60901.8
8	A8	38	I	138645	60998.6
8	A8	39	I	139022	61424.7
8	A8	40	I	139645	62096.4
9	A9	1	T	144205	-298.938
9	A9	2	T	144455	-233.74
9	A9	3	T	144700	-174.714
9	A9	4	T	144837	-222.751
9	A9	5	T	145006	-240.271
9	A9	6	T	145839	407.255
9	A9	7	T	145937	319.89
9	A9	8	T	145852	49.635
9	A9	9	T	146015	27.1923
9	A9	10	T	146034	-139.532
9	A9	11	T	146389	29.682
9	A9	12	T	146684	139.442
9	A9	13	T	146934	203.172
9	A9	14	T	146885	-31.2084
9	A9	15	T	146734	-367.792
9	A9	16	T	146866	-420.594
9	A9	17	T	148360	887.198
9	A9	18	T	150694	3035.66
9	A9	19	T	155170	7326.11
9	A9	20	T	163107	15077.4
9	A9	21	T	174763	26548.1
9	A9	22	T	191642	43241.2
9	A9	23	T	212692	64105.8
9	A9	24	T	236525	87753.2
9	A9	25	T	258116	109159
9	A9	26	T	277242	128099
9	A9	27	T	292210	142882
9	A9	28	T	304336	154822
9	A9	29	T	314132	164433
9	A9	30	T	322057	172172
9	A9	31	T	328719	178649
9	A9	32	T	334726	184470
9	A9	33	T	340825	190383
9	A9	34	T	345309	194681
9	A9	35	T	348184	197371
9	A9	36	T	351472	200474
9	A9	37	T	354527	203343
9	A9	38	T	357297	205928
9	A9	39	T	359671	208115
9	A9	40	T	361982	210241
10	A10	1	6	46933.2	-1049.93
10	A10	2	6	47113.2	-1121.31
10	A10	3	6	47335.6	-1150.28
10	A10	4	6	48260.9	-476.413
10	A10	5	6	49176	187.4
10	A10	6	6	49503.9	263.908
10	A10	7	6	49711.9	220.486
10	A10	8	6	49833.3	90.5643
10	A10	9	6	50276.4	282.26
10	A10	10	6	50444.6	199.045
10	A10	11	6	50361	-135.912
10	A10	12	6	50490	-258.236
10	A10	13	6	51737.5	737.87
10	A10	14	6	52236.9	985.889
10	A10	15	6	52021.6	519.19
10	A10	16	6	51848.8	95.0145
10	A10	17	6	52055.7	50.5927
10	A10	18	6	52018.7	-237.79
10	A10	19	6	52303.9	-203.989
10	A10	20	6	52448.5	-310.805
10	A10	21	6	52676.8	-333.801
10	A10	22	6	52737	-524.989
10	A10	23	6	52688.9	-824.465
10	A10	24	6	53294	-470.778
10	A10	25	6	53953.4	-62.7267
10	A10	26	6	54850.2	582.68
10	A10	27	6	55701.7	1182.77
10	A10	28	6	57944.5	3174.28
10	A10	29	6	61912.4	6890.79
10	A10	30	6	68991.7	13718.7
10	A10	31	6	81406.6	25882.2
10	A10	32	6	102627	46851.6
10	A10	33	6	133543	77516.2
10	A10	34	6	171521	115243
10	A10	35	6	210269	153739
10	A10	36	6	237411	180629
10	A10	37	6	255324	198291
10	A10	38	6	269789	212505
10	A10	39	6	281181	223646
10	A10	40	6	288133	230346
11	A11	1	a	121285	-1060.98
11	A11	2	a	121686	-852.24
11	A11	3	a	122425	-304.499
11	A11	4	a	123037	115.876
11	A11	5	a	123144	31.6406
11	A11	6	a	123545	241.32
11	A11	7	a	123676	180.749
11	A11	8	a	123605	-81.9941
11	A11	9	a	123813	-65.5026
11	A11	10	a	123952	-117.589
11	A11	11	a	124119	-142.254
11	A11	12	a	124663	209.964
11	A11	13	a	125557	912.479
11	A11	14	a	128637	3801.41
11	A11	15	a	132665	7637.05
11	A11	16	a	140989	15770.5
11	A11	17	a	153256	27845.3
11	A11	18	a	168337	42735.5
11	A11	19	a	186036	60242.5
11	A11	20	a	203859	77873.8
11	A11	21	a	221364	95187.3
11	A11	22	a	236829	110461
11	A11	23	a	250337	123777
11	A11	24	a	261071	134320
11	A11	25	a	271732	144789
11	A11	26	a	280285	153151
11	A11	27	a	287322	159996
11	A11	28	a	293136	165619
11	A11	29	a	298804	171095
11	A11	30	a	303548	175648
11	A11	31	a	308180	180088
11	A11	32	a	312187	183903
11	A11	33	a	315829	187355
11	A11	34	a	318369	189703
11	A11	35	a	321573	192715
11	A11	36	a	323941	194892
11	A11	37	a	326393	197152
11	A11	38	a	329267	199835
11	A11	39	a	331233	201610
11	A11	40	a	333060	203245
12	A12	1
12	A12	2
12	A12	3
12	A12	4
12	A12	5
12	A12	6
12	A12	7
12	A12	8
12	A12	9
12	A12	10
12	A12	11
12	A12	12
12	A12	13
12	A12	14
12	A12	15
12	A12	16
12	A12	17
12	A12	18
12	A12	19
12	A12	20
12	A12	21
12	A12	22
12	A12	23
12	A12	24
12	A12	25
12	A12	26
12	A12	27
12	A12	28
12	A12	29
12	A12	30
12	A12	31
12	A12	32
12	A12	33
12	A12	34
12	A12	35
12	A12	36
12	A12	37
12	A12	38
12	A12	39
12	A12	40
13	B1	1
13	B1	2
13	B1	3
13	B1	4
13	B1	5
13	B1	6
13	B1	7
13	B1	8
13	B1	9
13	B1	10
13	B1	11
13	B1	12
13	B1	13
13	B1	14
13	B1	15
13	B1	16
13	B1	17
13	B1	18
13	B1	19
13	B1	20
13	B1	21
13	B1	22
13	B1	23
13	B1	24
13	B1	25
13	B1	26
13	B1	27
13	B1	28
13	B1	29
13	B1	30
13	B1	31
13	B1	32
13	B1	33
13	B1	34
13	B1	35
13	B1	36
13	B1	37
13	B1	38
13	B1	39
13	B1	40
14	B2	1	GA	135832	-682.431
14	B2	2	GA	135850	-747.592
14	B2	3	GA	136313	-367.645
14	B2	4	GA	137251	487.147
14	B2	5	GA	136871	23.2193
14	B2	6	GA	136681	-249.271
14	B2	7	GA	136922	-92.6042
14	B2	8	GA	137328	230.187
14	B2	9	GA	137345	164.213
14	B2	10	GA	137254	-10.4018
14	B2	11	GA	137163	-184.845
14	B2	12	GA	137663	232.337
14	B2	13	GA	139740	2225.94
14	B2	14	GA	141717	4119.01
14	B2	15	GA	145074	7392.76
14	B2	16	GA	151326	13561.3
14	B2	17	GA	161720	23872
14	B2	18	GA	174593	36662.2
14	B2	19	GA	190928	52913.1
14	B2	20	GA	208008	69909.9
14	B2	21	GA	223729	85548.1
14	B2	22	GA	237733	99468.5
14	B2	23	GA	249511	111163
14	B2	24	GA	259386	120955
14	B2	25	GA	268069	129554
14	B2	26	GA	276078	137480
14	B2	27	GA	282170	143489
14	B2	28	GA	287831	149066
14	B2	29	GA	293566	154718
14	B2	30	GA	298670	159739
14	B2	31	GA	302286	163271
14	B2	32	GA	305586	166488
14	B2	33	GA	309025	169843
14	B2	34	GA	312372	173107
14	B2	35	GA	315567	176219
14	B2	36	GA	317686	178255
14	B2	37	GA	319645	180130
14	B2	38	GA	322311	182712
14	B2	39	GA	324661	184980
14	B2	40	GA	326283	186517
15	B3	1	INOS	45591.5	-8.13854
15	B3	2	INOS	45653.9	127.839
15	B3	3	INOS	45536.3	83.828
15	B3	4	INOS	45275.7	-103.148
15	B3	5	INOS	45109.6	-195.643
15	B3	6	INOS	44962.5	-269.162
15	B3	7	INOS	44884.7	-273.43
15	B3	8	INOS	45126	41.5121
15	B3	9	INOS	45598.5	587.599
15	B3	10	INOS	44846.5	-90.783
15	B3	11	INOS	44693	-170.708
15	B3	12	INOS	45180.7	390.547
15	B3	13	INOS	45215.7	499.2
15	B3	14	INOS	44974.3	331.381
15	B3	15	INOS	44387.3	-182.056
15	B3	16	INOS	44243.7	-252.063
15	B3	17	INOS	44318.8	-103.32
15	B3	18	INOS	44229	-119.561
15	B3	19	INOS	44100.8	-174.193
15	B3	20	INOS	44081.9	-119.489
15	B3	21	INOS	44255.7	127.98
15	B3	22	INOS	44810.2	756.079
15	B3	23	INOS	44926	945.42
15	B3	24	INOS	45257.4	1350.44
15	B3	25	INOS	47493.2	3659.83
15	B3	26	INOS	51139.1	7379.27
15	B3	27	INOS	56197.9	12511.7
15	B3	28	INOS	64680.5	21067.9
15	B3	29	INOS	77352.5	33813.5
15	B3	30	INOS	92769.4	49304
15	B3	31	INOS	106911	63519.5
15	B3	32	INOS	116000	72681.6
15	B3	33	INOS	119752	76507.3
15	B3	34	INOS	120609	77438.3
15	B3	35	INOS	120384	77286.8
15	B3	36	INOS	119965	76940.8
15	B3	37	INOS	119229	76278.5
15	B3	38	INOS	119098	76221.4
15	B3	39	INOS	118675	75872.2
15	B3	40	INOS	118425	75695.9
16	B4	1	COX-2	106996	-3765
16	B4	2	COX-2	107880	-3523.2
16	B4	3	COX-2	109965	-2079.21
16	B4	4	COX-2	111460	-1226.06
16	B4	5	COX-2	113336	8.17699
16	B4	6	COX-2	114157	187.027
16	B4	7	COX-2	115071	459.962
16	B4	8	COX-2	115559	305.828
16	B4	9	COX-2	116625	730.005
16	B4	10	COX-2	117130	593.394
16	B4	11	COX-2	118258	1080.17
16	B4	12	COX-2	118684	863.601
16	B4	13	COX-2	119088	626.06
16	B4	14	COX-2	119745	641.363
16	B4	15	COX-2	120264	518.619
16	B4	16	COX-2	120570	183.195
16	B4	17	COX-2	121272	243.342
16	B4	18	COX-2	121302	-368.035
16	B4	19	COX-2	121650	-662.162
16	B4	20	COX-2	121938	-1014.93
16	B4	21	COX-2	122505	-1090.35
16	B4	22	COX-2	123016	-1220.63
16	B4	23	COX-2	124089	-789.506
16	B4	24	COX-2	126589	1068.39
16	B4	25	COX-2	130030	3867.86
16	B4	26	COX-2	135681	8877.38
16	B4	27	COX-2	145355	17909.6
16	B4	28	COX-2	161220	33132.9
16	B4	29	COX-2	181097	52368.2
16	B4	30	COX-2	201944	72574
16	B4	31	COX-2	218822	88809.9
16	B4	32	COX-2	231937	101284
16	B4	33	COX-2	244119	112824
16	B4	34	COX-2	254817	122880
16	B4	35	COX-2	264092	131514
16	B4	36	COX-2	272349	139129
16	B4	37	COX-2	279963	146101
16	B4	38	COX-2	286286	151782
16	B4	39	COX-2	290960	155814
16	B4	40	COX-2	294695	158908
17	B5	1	TNF-a	150850	-522.614
17	B5	2	TNF-a	151358	-479.948
17	B5	3	TNF-a	152089	-213.907
17	B5	4	TNF-a	152841	73.3688
17	B5	5	TNF-a	153248	15.488
17	B5	6	TNF-a	153459	-238.768
17	B5	7	TNF-a	154080	-82.2266
17	B5	8	TNF-a	154385	-242.467
17	B5	9	TNF-a	155475	381.918
17	B5	10	TNF-a	155914	356.131
17	B5	11	TNF-a	156219	196.5
17	B5	12	TNF-a	156634	146.307
17	B5	13	TNF-a	156997	44.7544
17	B5	14	TNF-a	157614	196.233
17	B5	15	TNF-a	157775	-107.226
17	B5	16	TNF-a	157821	-526.107
17	B5	17	TNF-a	158658	-154.456
17	B5	18	TNF-a	159529	251.679
17	B5	19	TNF-a	160991	1248.36
17	B5	20	TNF-a	163840	3632.79
17	B5	21	TNF-a	168656	7983.99
17	B5	22	TNF-a	176210	15073.1
17	B5	23	TNF-a	187553	25950.5
17	B5	24	TNF-a	202400	40332.8
17	B5	25	TNF-a	219193	56660.8
17	B5	26	TNF-a	234943	71946.1
17	B5	27	TNF-a	248925	85462.6
17	B5	28	TNF-a	261137	97209.9
17	B5	29	TNF-a	270824	106432
17	B5	30	TNF-a	279486	114630
17	B5	31	TNF-a	286346	121025
17	B5	32	TNF-a	292941	127155
17	B5	33	TNF-a	298263	132012
17	B5	34	TNF-a	302882	136166
17	B5	35	TNF-a	306842	139661
17	B5	36	TNF-a	310888	143242
17	B5	37	TNF-a	314786	146674
17	B5	38	TNF-a	317439	148863
17	B5	39	TNF-a	320095	151054
17	B5	40	TNF-a	324253	154746
18	B6	1	IL-6	44058.5	-1667.83
18	B6	2	IL-6	44325.5	-1705.27
18	B6	3	IL-6	44865.9	-1469.34
18	B6	4	IL-6	45938.5	-701.222
18	B6	5	IL-6	46493.6	-450.502
18	B6	6	IL-6	46842.4	-406.183
18	B6	7	IL-6	47210.3	-342.697
18	B6	8	IL-6	47982	124.5
18	B6	9	IL-6	48692.2	530.283
18	B6	10	IL-6	49106.8	640.425
18	B6	11	IL-6	49327.5	556.728
18	B6	12	IL-6	49939.3	864.066
18	B6	13	IL-6	50045.7	665.985
18	B6	14	IL-6	50206.8	522.694
18	B6	15	IL-6	50497.2	508.673
18	B6	16	IL-6	50923.9	630.858
18	B6	17	IL-6	51007.2	409.778
18	B6	18	IL-6	50934.3	32.385
18	B6	19	IL-6	51380	173.672
18	B6	20	IL-6	51786.8	275.955
18	B6	21	IL-6	51963.9	148.621
18	B6	22	IL-6	51996.7	-123.03
18	B6	23	IL-6	52143.4	-280.723
18	B6	24	IL-6	52233.6	-494.968
18	B6	25	IL-6	52328.1	-704.884
18	B6	26	IL-6	52226.4	-1111.08
18	B6	27	IL-6	52334.3	-1307.57
18	B6	28	IL-6	53694.4	-251.968
18	B6	29	IL-6	54058.6	-192.162
18	B6	30	IL-6	55207.3	652.102
18	B6	31	IL-6	56581.7	1722.02
18	B6	32	IL-6	59957.9	4793.79
18	B6	33	IL-6	66641.3	11172.8
18	B6	34	IL-6	77906.7	22133.7
18	B6	35	IL-6	96733.9	40656.4
18	B6	36	IL-6	125495	69112.9
18	B6	37	IL-6	164661	107975
18	B6	38	IL-6	206483	149493
18	B6	39	IL-6	241519	184224
18	B6	40	IL-6	262910	205310
19	B7	1	C	97846.8	-752.352
19	B7	2	C	97872.7	-760.197
19	B7	3	C	98168.1	-498.542
19	B7	4	C	98368.4	-332.028
19	B7	5	C	98785.6	51.4319
19	B7	6	C	98957.5	189.524
19	B7	7	C	99060.5	258.781
19	B7	8	C	99166.7	331.233
19	B7	9	C	99053.6	184.318
19	B7	10	C	98990.2	87.1835
19	B7	11	C	99156.2	219.44
19	B7	12	C	99037.1	66.5404
19	B7	13	C	98963.7	-40.5389
19	B7	14	C	99104.2	66.1239
19	B7	15	C	98910	-161.823
19	B7	16	C	98683.9	-421.644
19	B7	17	C	98666.6	-472.724
19	B7	18	C	99101.4	-71.6935
19	B7	19	C	99614.6	407.758
19	B7	20	C	100807	1565.94
19	B7	21	C	103503	4228.25
19	B7	22	C	106237	6928.84
19	B7	23	C	112605	13263
19	B7	24	C	123331	23955.4
19	B7	25	C	139115	39705.5
19	B7	26	C	160844	61401.2
19	B7	27	C	183749	84272.1
19	B7	28	C	203039	103529
19	B7	29	C	217853	118309
19	B7	30	C	229805	130227
19	B7	31	C	239742	140131
19	B7	32	C	248261	148615
19	B7	33	C	254161	154481
19	B7	34	C	259056	159342
19	B7	35	C	263903	164156
19	B7	36	C	267761	167980
19	B7	37	C	270332	170518
19	B7	38	C	273236	173388
19	B7	39	C	275643	175761
19	B7	40	C	277023	177107
20	B8	1	I	91133.2	-698.093
20	B8	2	I	91119.6	-659.116
20	B8	3	I	91384.2	-341.92
20	B8	4	I	91502.5	-171.036
20	B8	5	I	91436.4	-184.598
20	B8	6	I	91420.3	-148.081
20	B8	7	I	91471.4	-44.3696
20	B8	8	I	91957.6	494.373
20	B8	9	I	91922.2	511.53
20	B8	10	I	91600.1	242.047
20	B8	11	I	91260.1	-45.3742
20	B8	12	I	91190.5	-62.3421
20	B8	13	I	91449.7	249.44
20	B8	14	I	91382.9	235.191
20	B8	15	I	91142.1	46.9494
20	B8	16	I	90891.4	-151.097
20	B8	17	I	90359.2	-630.713
20	B8	18	I	90286.3	-651.04
20	B8	19	I	90637.3	-247.438
20	B8	20	I	91171.5	339.321
20	B8	21	I	91277.8	498.165
20	B8	22	I	91513.5	786.502
20	B8	23	I	91641.8	967.362
20	B8	24	I	91881.4	1259.54
20	B8	25	I	93266.1	2696.89
20	B8	26	I	94663.5	4146.84
20	B8	27	I	97796.7	7332.58
20	B8	28	I	103449	13037.2
20	B8	29	I	111741	21381.9
20	B8	30	I	122980	32673.2
20	B8	31	I	135689	45435.2
20	B8	32	I	146234	56032.7
20	B8	33	I	152219	62070.7
20	B8	34	I	154101	64005
20	B8	35	I	155370	65326.5
20	B8	36	I	156129	66137.8
20	B8	37	I	156123	66184.8
20	B8	38	I	155813	65927.7
20	B8	39	I	155638	65805.4
20	B8	40	I	155973	66192.3
21	B9	1	T	134676	-32.117
21	B9	2	T	134682	-296.29
21	B9	3	T	134913	-335.073
21	B9	4	T	135842	323.691
21	B9	5	T	136074	285.127
21	B9	6	T	136394	334.954
21	B9	7	T	136409	80.1714
21	B9	8	T	136490	-109.486
21	B9	9	T	136463	-406.113
21	B9	10	T	136614	-525.724
21	B9	11	T	136847	-562.131
21	B9	12	T	138031	351.211
21	B9	13	T	138366	416.257
21	B9	14	T	138367	147.115
21	B9	15	T	138419	-70.9962
21	B9	16	T	139366	605.643
21	B9	17	T	140518	1487.05
21	B9	18	T	142534	3233.55
21	B9	19	T	146910	7339.64
21	B9	20	T	154157	14316.2
21	B9	21	T	166274	26163
21	B9	22	T	182508	42126.5
21	B9	23	T	203940	63288
21	B9	24	T	226163	85241.2
21	B9	25	T	245941	104749
21	B9	26	T	263381	121919
21	B9	27	T	277498	135766
21	B9	28	T	288145	146143
21	B9	29	T	296411	154138
21	B9	30	T	303901	161359
21	B9	31	T	310131	167318
21	B9	32	T	316134	173051
21	B9	33	T	320678	177324
21	B9	34	T	324486	180863
21	B9	35	T	327984	184090
21	B9	36	T	331118	186954
21	B9	37	T	333927	189494
21	B9	38	T	335612	190908
21	B9	39	T	338170	193196
21	B9	40	T	340646	195402
22	B10	1	6	46995.8	-1653.18
22	B10	2	6	47204.1	-1768.02
22	B10	3	6	48224.9	-1070.4
22	B10	4	6	48839.2	-779.256
22	B10	5	6	49715.4	-226.104
22	B10	6	6	50179.6	-85.0492
22	B10	7	6	50764.7	176.888
22	B10	8	6	51488.9	577.927
22	B10	9	6	51850.4	616.271
22	B10	10	6	52029.2	472.009
22	B10	11	6	52384.2	503.876
22	B10	12	6	52908.7	705.196
22	B10	13	6	52835	308.423
22	B10	14	6	52953.4	103.603
22	B10	15	6	53502.3	329.438
22	B10	16	6	53468.3	-27.753
22	B10	17	6	53652.4	-166.784
22	B10	18	6	53988.8	-153.456
22	B10	19	6	54041.3	-424.093
22	B10	20	6	54696.9	-91.6517
22	B10	21	6	54732.9	-378.816
22	B10	22	6	55136.8	-297.996
22	B10	23	6	55665.7	-92.2691
22	B10	24	6	55710	-371.101
22	B10	25	6	56415.7	11.5003
22	B10	26	6	57290.3	562.973
22	B10	27	6	58709.1	1658.63
22	B10	28	6	60975.4	3601.84
22	B10	29	6	66599.7	8902.94
22	B10	30	6	75376.9	17357
22	B10	31	6	89981.9	31638.9
22	B10	32	6	114789	56122.5
22	B10	33	6	148182	89192.9
22	B10	34	6	187853	128540
22	B10	35	6	223560	163925
22	B10	36	6	246357	186399
22	B10	37	6	263540	203258
22	B10	38	6	277242	216637
22	B10	39	6	288057	227129
22	B10	40	6	295424	234173
23	B11	1	a	132625	467.501
23	B11	2	a	132549	476.993
23	B11	3	a	132264	278.547
23	B11	4	a	131608	-291.524
23	B11	5	a	131522	-291.017
23	B11	6	a	131910	183.881
23	B11	7	a	131703	63.154
23	B11	8	a	131617	62.7394
23	B11	9	a	131672	203.934
23	B11	10	a	131172	-209.715
23	B11	11	a	131296	0.558036
23	B11	12	a	132460	1250.92
23	B11	13	a	133512	2389.03
23	B11	14	a	135809	4772.6
23	B11	15	a	140155	9205.17
23	B11	16	a	147902	17038.1
23	B11	17	a	160181	29404.1
23	B11	18	a	175896	45205.3
23	B11	19	a	194229	63624
23	B11	20	a	213402	82883.5
23	B11	21	a	231025	100592
23	B11	22	a	246999	116653
23	B11	23	a	261123	130863
23	B11	24	a	273198	143024
23	B11	25	a	283098	153010
23	B11	26	a	291213	161212
23	B11	27	a	297918	168004
23	B11	28	a	304368	174540
23	B11	29	a	310208	180466
23	B11	30	a	315655	185999
23	B11	31	a	320115	190546
23	B11	32	a	324460	194977
23	B11	33	a	327056	197659
23	B11	34	a	329874	200563
23	B11	35	a	332819	203595
23	B11	36	a	335712	206574
23	B11	37	a	338396	209345
23	B11	38	a	341129	212164
23	B11	39	a	342763	213884
23	B11	40	a	344965	216172
24	B12	1
24	B12	2
24	B12	3
24	B12	4
24	B12	5
24	B12	6
24	B12	7
24	B12	8
24	B12	9
24	B12	10
24	B12	11
24	B12	12
24	B12	13
24	B12	14
24	B12	15
24	B12	16
24	B12	17
24	B12	18
24	B12	19
24	B12	20
24	B12	21
24	B12	22
24	B12	23
24	B12	24
24	B12	25
24	B12	26
24	B12	27
24	B12	28
24	B12	29
24	B12	30
24	B12	31
24	B12	32
24	B12	33
24	B12	34
24	B12	35
24	B12	36
24	B12	37
24	B12	38
24	B12	39
24	B12	40
25	C1	1
25	C1	2
25	C1	3
25	C1	4
25	C1	5
25	C1	6
25	C1	7
25	C1	8
25	C1	9
25	C1	10
25	C1	11
25	C1	12
25	C1	13
25	C1	14
25	C1	15
25	C1	16
25	C1	17
25	C1	18
25	C1	19
25	C1	20
25	C1	21
25	C1	22
25	C1	23
25	C1	24
25	C1	25
25	C1	26
25	C1	27
25	C1	28
25	C1	29
25	C1	30
25	C1	31
25	C1	32
25	C1	33
25	C1	34
25	C1	35
25	C1	36
25	C1	37
25	C1	38
25	C1	39
25	C1	40
26	C2	1	GA	125039	302.902
26	C2	2	GA	124744	362.508
26	C2	3	GA	124236	209.105
26	C2	4	GA	123275	-397.157
26	C2	5	GA	123066	-251.74
26	C2	6	GA	123383	420.522
26	C2	7	GA	122815	206.916
26	C2	8	GA	122193	-60.6822
26	C2	9	GA	121895	-3.56148
26	C2	10	GA	121420	-123.402
26	C2	11	GA	121379	190.164
26	C2	12	GA	121667	832.473
26	C2	13	GA	121821	1340.88
26	C2	14	GA	122774	2648.57
26	C2	15	GA	125237	5467.19
26	C2	16	GA	129014	9598.31
26	C2	17	GA	135267	16206.4
26	C2	18	GA	144337	25631.1
26	C2	19	GA	156008	37656.5
26	C2	20	GA	168790	50793.8
26	C2	21	GA	181789	64147.6
26	C2	22	GA	193342	76055
26	C2	23	GA	203478	86545.9
26	C2	24	GA	211375	94796.9
26	C2	25	GA	218146	101923
26	C2	26	GA	223299	107431
26	C2	27	GA	228588	113074
26	C2	28	GA	233438	118279
26	C2	29	GA	237418	122613
26	C2	30	GA	240143	125694
26	C2	31	GA	242867	128772
26	C2	32	GA	245728	131988
26	C2	33	GA	248596	135210
26	C2	34	GA	250428	137398
26	C2	35	GA	252094	139418
26	C2	36	GA	254449	142127
26	C2	37	GA	255773	143806
26	C2	38	GA	256922	145310
26	C2	39	GA	257525	146268
26	C2	40	GA	258839	147937
27	C3	1	INOS	29005.3	-37.6038
27	C3	2	INOS	28799.9	-343.815
27	C3	3	INOS	28827	-417.591
27	C3	4	INOS	29333.1	-12.3225
27	C3	5	INOS	29412.8	-33.4246
27	C3	6	INOS	29566.7	19.5826
27	C3	7	INOS	29929.5	281.543
27	C3	8	INOS	29951.7	202.894
27	C3	9	INOS	30014.3	164.68
27	C3	10	INOS	30007.2	56.752
27	C3	11	INOS	30090.9	39.6518
27	C3	12	INOS	30057.7	-94.4445
27	C3	13	INOS	30004.1	-248.82
27	C3	14	INOS	30281.5	-72.2934
27	C3	15	INOS	30706.9	252.319
27	C3	16	INOS	30707.5	152.051
27	C3	17	INOS	30732	75.7379
27	C3	18	INOS	30650.3	-106.868
27	C3	19	INOS	30598.5	-259.447
27	C3	20	INOS	30690.2	-268.643
27	C3	21	INOS	30997.1	-62.5282
27	C3	22	INOS	31034.5	-125.939
27	C3	23	INOS	31174.4	-86.8693
27	C3	24	INOS	31414.3	52.1536
27	C3	25	INOS	32433.5	970.52
27	C3	26	INOS	33541.7	1977.87
27	C3	27	INOS	34251.9	2587.23
27	C3	28	INOS	35294.8	3529.35
27	C3	29	INOS	36305.5	4439.13
27	C3	30	INOS	36938.4	4971.23
27	C3	31	INOS	37102.6	5034.55
27	C3	32	INOS	36905.2	4736.34
27	C3	33	INOS	36900.1	4630.46
27	C3	34	INOS	37011.7	4641.22
27	C3	35	INOS	36924.6	4453.28
27	C3	36	INOS	37213.7	4641.49
27	C3	37	INOS	36853.4	4180.34
27	C3	38	INOS	36474.9	3701.05
27	C3	39	INOS	36322.1	3447.45
27	C3	40	INOS	36567.7	3592.13
28	C4	1	COX-2	99295.5	-359.961
28	C4	2	COX-2	99187.3	-390.876
28	C4	3	COX-2	99102.1	-398.743
28	C4	4	COX-2	99200.9	-222.727
28	C4	5	COX-2	99287.9	-58.423
28	C4	6	COX-2	99713	443.905
28	C4	7	COX-2	99522.8	331.03
28	C4	8	COX-2	99317.3	202.826
28	C4	9	COX-2	99235.5	198.264
28	C4	10	COX-2	99153.3	193.31
28	C4	11	COX-2	98550.9	-331.83
28	C4	12	COX-2	98447.8	-357.612
28	C4	13	COX-2	98699.8	-28.3385
28	C4	14	COX-2	98961.4	310.544
28	C4	15	COX-2	99255.2	681.614
28	C4	16	COX-2	99523.4	1027.06
28	C4	17	COX-2	101299	2880.37
28	C4	18	COX-2	105240	6897.76
28	C4	19	COX-2	111481	13217
28	C4	20	COX-2	122541	24353.6
28	C4	21	COX-2	139772	41661.8
28	C4	22	COX-2	163477	65444.5
28	C4	23	COX-2	188642	90686.9
28	C4	24	COX-2	209476	111598
28	C4	25	COX-2	223684	125884
28	C4	26	COX-2	235591	137868
28	C4	27	COX-2	246517	148870
28	C4	28	COX-2	255194	157625
28	C4	29	COX-2	261745	164254
28	C4	30	COX-2	267768	170353
28	C4	31	COX-2	272754	175417
28	C4	32	COX-2	276353	179093
28	C4	33	COX-2	280068	182885
28	C4	34	COX-2	283716	186610
28	C4	35	COX-2	286560	189532
28	C4	36	COX-2	289093	192143
28	C4	37	COX-2	291400	194527
28	C4	38	COX-2	293390	196593
28	C4	39	COX-2	294967	198248
28	C4	40	COX-2	296535	199893
29	C5	1	TNF-a	148453	-1183.63
29	C5	2	TNF-a	149186	-711.624
29	C5	3	TNF-a	149840	-317.771
29	C5	4	TNF-a	150507	88.3309
29	C5	5	TNF-a	150659	-19.848
29	C5	6	TNF-a	151199	259.114
29	C5	7	TNF-a	151402	202.075
29	C5	8	TNF-a	151383	-77.4317
29	C5	9	TNF-a	151784	62.5769
29	C5	10	TNF-a	151845	-136.649
29	C5	11	TNF-a	152242	0.515968
29	C5	12	TNF-a	152348	-154.725
29	C5	13	TNF-a	152860	96.83
29	C5	14	TNF-a	153233	209.729
29	C5	15	TNF-a	153071	-212.747
29	C5	16	TNF-a	153288	-256.644
29	C5	17	TNF-a	155390	1585.1
29	C5	18	TNF-a	157653	3587.22
29	C5	19	TNF-a	161590	7264.58
29	C5	20	TNF-a	168369	13782.6
29	C5	21	TNF-a	178639	23792.1
29	C5	22	TNF-a	193950	38842.3
29	C5	23	TNF-a	212763	57395.2
29	C5	24	TNF-a	232914	77285.4
29	C5	25	TNF-a	251217	95328.2
29	C5	26	TNF-a	267083	110933
29	C5	27	TNF-a	279125	122715
29	C5	28	TNF-a	289608	132938
29	C5	29	TNF-a	297723	140792
29	C5	30	TNF-a	304816	147625
29	C5	31	TNF-a	310935	153483
29	C5	32	TNF-a	315819	158106
29	C5	33	TNF-a	321093	163120
29	C5	34	TNF-a	325248	167015
29	C5	35	TNF-a	329093	170599
29	C5	36	TNF-a	332208	173454
29	C5	37	TNF-a	334772	175758
29	C5	38	TNF-a	337214	177939
29	C5	39	TNF-a	339565	180029
29	C5	40	TNF-a	340881	181085
30	C6	1	IL-6	45920.9	-1003.28
30	C6	2	IL-6	46301.9	-917.189
30	C6	3	IL-6	47208.5	-305.351
30	C6	4	IL-6	47434.5	-374.161
30	C6	5	IL-6	47619.6	-483.932
30	C6	6	IL-6	48109.9	-288.497
30	C6	7	IL-6	48880.6	187.404
30	C6	8	IL-6	49484	496.027
30	C6	9	IL-6	49852.3	569.471
30	C6	10	IL-6	50334.4	756.719
30	C6	11	IL-6	50399.6	527.104
30	C6	12	IL-6	50369	201.735
30	C6	13	IL-6	50110.6	-351.501
30	C6	14	IL-6	50128	-628.964
30	C6	15	IL-6	51052	0.230101
30	C6	16	IL-6	51279.9	-66.7169
30	C6	17	IL-6	51897	255.563
30	C6	18	IL-6	51879.7	-56.5446
30	C6	19	IL-6	51975.2	-255.882
30	C6	20	IL-6	52343.2	-182.704
30	C6	21	IL-6	52813.7	-7.07708
30	C6	22	IL-6	53636.3	520.777
30	C6	23	IL-6	55099.1	1688.68
30	C6	24	IL-6	57446.9	3741.71
30	C6	25	IL-6	61853.4	7853.31
30	C6	26	IL-6	69925.6	15630.7
30	C6	27	IL-6	84413.9	29824.2
30	C6	28	IL-6	108012	53127.5
30	C6	29	IL-6	141023	85843.8
30	C6	30	IL-6	181349	125874
30	C6	31	IL-6	219746	163977
30	C6	32	IL-6	247269	191205
30	C6	33	IL-6	265581	209222
30	C6	34	IL-6	280049	223395
30	C6	35	IL-6	290996	234048
30	C6	36	IL-6	299346	242103
30	C6	37	IL-6	305841	248303
30	C6	38	IL-6	310502	252669
30	C6	39	IL-6	314911	256783
30	C6	40	IL-6	317639	259217
31	C7	1	C	114772	309.315
31	C7	2	C	114673	274.836
31	C7	3	C	114472	137.684
31	C7	4	C	114148	-123.335
31	C7	5	C	114045	-162.479
31	C7	6	C	114137	-6.32648
31	C7	7	C	114118	38.2795
31	C7	8	C	114068	52.0808
31	C7	9	C	114123	170.976
31	C7	10	C	114005	117.074
31	C7	11	C	113601	-223.953
31	C7	12	C	113547	-213.503
31	C7	13	C	113784	87.5326
31	C7	14	C	114281	647.81
31	C7	15	C	115878	2308.3
31	C7	16	C	118908	5402.38
31	C7	17	C	123414	9972.36
31	C7	18	C	131824	18445.6
31	C7	19	C	146309	32995
31	C7	20	C	167122	53871.6
31	C7	21	C	191301	78113.9
31	C7	22	C	213980	100857
31	C7	23	C	230615	117556
31	C7	24	C	243409	130414
31	C7	25	C	254424	141493
31	C7	26	C	264033	151165
31	C7	27	C	271412	158608
31	C7	28	C	277829	165089
31	C7	29	C	283321	170645
31	C7	30	C	287425	174812
31	C7	31	C	291385	178836
31	C7	32	C	294836	182351
31	C7	33	C	297414	184992
31	C7	34	C	300087	187730
31	C7	35	C	302474	190181
31	C7	36	C	304365	192135
31	C7	37	C	306559	194393
31	C7	38	C	308524	196422
31	C7	39	C	309119	197080
31	C7	40	C	310791	198816
32	C8	1	I	61364.3	-28.8966
32	C8	2	I	61280	-137.357
32	C8	3	I	61174.9	-266.634
32	C8	4	I	61112.2	-353.454
32	C8	5	I	61228.7	-261.086
32	C8	6	I	61741.1	227.176
32	C8	7	I	61788.1	250.047
32	C8	8	I	61699.5	137.263
32	C8	9	I	61689.9	103.544
32	C8	10	I	61949.9	339.404
32	C8	11	I	62044.3	409.561
32	C8	12	I	61910.6	251.78
32	C8	13	I	61607	-75.9855
32	C8	14	I	61500.8	-206.368
32	C8	15	I	61515.2	-216.106
32	C8	16	I	61416.3	-339.141
32	C8	17	I	61464.5	-315.07
32	C8	18	I	61978.6	174.872
32	C8	19	I	62393.7	565.794
32	C8	20	I	62879.2	1027.19
32	C8	21	I	63960.7	2084.51
32	C8	22	I	65863.5	3963.17
32	C8	23	I	69289.7	7365.19
32	C8	24	I	75077.4	13128.8
32	C8	25	I	82419.2	20446.4
32	C8	26	I	90900.3	28903.4
32	C8	27	I	98004	35983
32	C8	28	I	101980	39934.7
32	C8	29	I	103757	41687.6
32	C8	30	I	104473	42379.3
32	C8	31	I	104533	42415.2
32	C8	32	I	104126	41984.7
32	C8	33	I	104561	42394.7
32	C8	34	I	104875	42685.1
32	C8	35	I	104595	42380.8
32	C8	36	I	104516	42278
32	C8	37	I	104891	42628.9
32	C8	38	I	104872	42585
32	C8	39	I	104862	42551.1
32	C8	40	I	104619	42284.4
33	C9	1	T	106504	77.0277
33	C9	2	T	106542	-107.774
33	C9	3	T	106988	114.908
33	C9	4	T	107180	83.5362
33	C9	5	T	107257	-62.0157
33	C9	6	T	107718	175.534
33	C9	7	T	107762	-3.8382
33	C9	8	T	107677	-311.992
33	C9	9	T	107881	-331.184
33	C9	10	T	108474	37.9671
33	C9	11	T	108696	36.8449
33	C9	12	T	109020	138.059
33	C9	13	T	109176	70.7334
33	C9	14	T	109380	51.4471
33	C9	15	T	109659	107.591
33	C9	16	T	111190	1415.09
33	C9	17	T	113234	3235.8
33	C9	18	T	117240	7018.44
33	C9	19	T	124059	13614.7
33	C9	20	T	134194	23526.3
33	C9	21	T	146597	35705.9
33	C9	22	T	160867	49752.9
33	C9	23	T	174481	63143
33	C9	24	T	186215	74654
33	C9	25	T	195460	83676.1
33	C9	26	T	203734	91727
33	C9	27	T	210433	98202.1
33	C9	28	T	216505	104051
33	C9	29	T	220944	108267
33	C9	30	T	224899	111999
33	C9	31	T	228471	115348
33	C9	32	T	231435	118088
33	C9	33	T	234342	120772
33	C9	34	T	236927	123134
33	C9	35	T	238494	124478
33	C9	36	T	240485	126245
33	C9	37	T	242526	128063
33	C9	38	T	243925	129239
33	C9	39	T	245622	130713
33	C9	40	T	247686	132554
34	C10	1	6	46789.3	-605.808
34	C10	2	6	47053.5	-616.706
34	C10	3	6	47353.1	-592.206
34	C10	4	6	48288.9	68.3838
34	C10	5	6	48567.1	71.4387
34	C10	6	6	48999.4	228.662
34	C10	7	6	49524	478.107
34	C10	8	6	49559.8	238.756
34	C10	9	6	49533	-63.1307
34	C10	10	6	49593.7	-277.646
34	C10	11	6	49720.1	-426.369
34	C10	12	6	50719.5	297.975
34	C10	13	6	51063.2	366.503
34	C10	14	6	50903.2	-68.6804
34	C10	15	6	50925.2	-321.793
34	C10	16	6	51513.7	-8.42218
34	C10	17	6	52101.7	304.449
34	C10	18	6	52950.9	878.524
34	C10	19	6	54042.6	1695.09
34	C10	20	6	55577.6	2954.93
34	C10	21	6	59326.9	6429.15
34	C10	22	6	65925.4	12752.5
34	C10	23	6	78321	24873
34	C10	24	6	97677.2	43954
34	C10	25	6	125716	71718.1
34	C10	26	6	161535	107262
34	C10	27	6	196452	141904
34	C10	28	6	222366	167543
34	C10	29	6	239127	184028
34	C10	30	6	251813	196439
34	C10	31	6	262143	206494
34	C10	32	6	270164	214240
34	C10	33	6	275984	219785
34	C10	34	6	279996	223522
34	C10	35	6	283987	227237
34	C10	36	6	287685	230660
34	C10	37	6	289979	232679
34	C10	38	6	291563	233988
34	C10	39	6	293776	235926
34	C10	40	6	294769	236643
35	C11	1	a	135889	191.54
35	C11	2	a	135855	190.924
35	C11	3	a	135731	100.511
35	C11	4	a	135389	-207.886
35	C11	5	a	135433	-130.127
35	C11	6	a	135848	318.319
35	C11	7	a	135530	34.5
35	C11	8	a	135395	-67.0848
35	C11	9	a	135381	-48.2321
35	C11	10	a	135357	-38.0045
35	C11	11	a	135546	183.77
35	C11	12	a	136380	1052.08
35	C11	13	a	137017	1722.44
35	C11	14	a	139250	3988.67
35	C11	15	a	143100	7872.74
35	C11	16	a	148797	13603.2
35	C11	17	a	158788	23627.1
35	C11	18	a	172079	36952.1
35	C11	19	a	188567	53473.2
35	C11	20	a	206003	70943.5
35	C11	21	a	222165	87138.9
35	C11	22	a	236805	101812
35	C11	23	a	250010	115050
35	C11	24	a	260517	125592
35	C11	25	a	269447	134555
35	C11	26	a	277564	142705
35	C11	27	a	284521	149696
35	C11	28	a	289836	155044
35	C11	29	a	294790	160032
35	C11	30	a	299129	164404
35	C11	31	a	303024	168333
35	C11	32	a	306503	171846
35	C11	33	a	309978	175354
35	C11	34	a	312306	177715
35	C11	35	a	314590	180034
35	C11	36	a	316544	182021
35	C11	37	a	319358	184868
35	C11	38	a	321831	187375
35	C11	39	a	322765	188342
35	C11	40	a	324330	189941
36	C12	1
36	C12	2
36	C12	3
36	C12	4
36	C12	5
36	C12	6
36	C12	7
36	C12	8
36	C12	9
36	C12	10
36	C12	11
36	C12	12
36	C12	13
36	C12	14
36	C12	15
36	C12	16
36	C12	17
36	C12	18
36	C12	19
36	C12	20
36	C12	21
36	C12	22
36	C12	23
36	C12	24
36	C12	25
36	C12	26
36	C12	27
36	C12	28
36	C12	29
36	C12	30
36	C12	31
36	C12	32
36	C12	33
36	C12	34
36	C12	35
36	C12	36
36	C12	37
36	C12	38
36	C12	39
36	C12	40
37	D1	1
37	D1	2
37	D1	3
37	D1	4
37	D1	5
37	D1	6
37	D1	7
37	D1	8
37	D1	9
37	D1	10
37	D1	11
37	D1	12
37	D1	13
37	D1	14
37	D1	15
37	D1	16
37	D1	17
37	D1	18
37	D1	19
37	D1	20
37	D1	21
37	D1	22
37	D1	23
37	D1	24
37	D1	25
37	D1	26
37	D1	27
37	D1	28
37	D1	29
37	D1	30
37	D1	31
37	D1	32
37	D1	33
37	D1	34
37	D1	35
37	D1	36
37	D1	37
37	D1	38
37	D1	39
37	D1	40
38	D2	1	GA	138764	-222.624
38	D2	2	GA	138787	-350.316
38	D2	3	GA	139163	-125.007
38	D2	4	GA	139685	246.083
38	D2	5	GA	139684	95.0946
38	D2	6	GA	139643	-96.8468
38	D2	7	GA	139850	-40.9132
38	D2	8	GA	139870	-171.761
38	D2	9	GA	140095	-96.9523
38	D2	10	GA	140407	63.9813
38	D2	11	GA	140620	126.321
38	D2	12	GA	140798	153.474
38	D2	13	GA	141156	360.798
38	D2	14	GA	143424	2478.78
38	D2	15	GA	146883	5786.42
38	D2	16	GA	151971	10724.4
38	D2	17	GA	160037	18639.1
38	D2	18	GA	172406	30857.7
38	D2	19	GA	188622	46923.3
38	D2	20	GA	205261	63411.1
38	D2	21	GA	221732	79731.3
38	D2	22	GA	235912	93760.9
38	D2	23	GA	248831	106529
38	D2	24	GA	260392	117940
38	D2	25	GA	269802	127199
38	D2	26	GA	277649	134895
38	D2	27	GA	284272	141368
38	D2	28	GA	290234	147179
38	D2	29	GA	296034	152828
38	D2	30	GA	301381	158024
38	D2	31	GA	305004	161497
38	D2	32	GA	309099	165441
38	D2	33	GA	312176	168368
38	D2	34	GA	315201	171241
38	D2	35	GA	318301	174191
38	D2	36	GA	320930	176669
38	D2	37	GA	323269	178858
38	D2	38	GA	325937	181375
38	D2	39	GA	328183	183470
38	D2	40	GA	330425	185562
39	D3	1	INOS	47537	-510.168
39	D3	2	INOS	47765.9	-489.551
39	D3	3	INOS	48254.7	-209.073
39	D3	4	INOS	48406.5	-265.542
39	D3	5	INOS	48974.2	93.8925
39	D3	6	INOS	49250.4	161.717
39	D3	7	INOS	49297.3	0.401485
39	D3	8	INOS	49735.8	230.601
39	D3	9	INOS	49815.4	101.844
39	D3	10	INOS	50065.7	143.821
39	D3	11	INOS	50113.3	-16.811
39	D3	12	INOS	50488.3	149.873
39	D3	13	INOS	50477.2	-69.5404
39	D3	14	INOS	50599.6	-155.426
39	D3	15	INOS	50797.6	-165.758
39	D3	16	INOS	50974.5	-197.101
39	D3	17	INOS	51411.9	32.0362
39	D3	18	INOS	51808.2	219.97
39	D3	19	INOS	52394.7	598.162
39	D3	20	INOS	53534.5	1529.7
39	D3	21	INOS	55330.4	3117.35
39	D3	22	INOS	58071.6	5650.23
39	D3	23	INOS	63132.7	10503
39	D3	24	INOS	71866.6	19028.6
39	D3	25	INOS	84843.6	31797.3
39	D3	26	INOS	102185	48930.4
39	D3	27	INOS	121547	68084
39	D3	28	INOS	137785	84114
39	D3	29	INOS	146969	93089.7
39	D3	30	INOS	150474	96386.1
39	D3	31	INOS	151397	97100.5
39	D3	32	INOS	151716	97211.3
39	D3	33	INOS	151943	97229.9
39	D3	34	INOS	152648	97727.4
39	D3	35	INOS	152388	97258.4
39	D3	36	INOS	152636	97298.9
39	D3	37	INOS	152439	96892.9
39	D3	38	INOS	152661	96907.2
39	D3	39	INOS	152798	96835.7
39	D3	40	INOS	152787	96616.6
40	D4	1	COX-2	100395	-141.471
40	D4	2	COX-2	100417	-94.3193
40	D4	3	COX-2	100723	237.59
40	D4	4	COX-2	100451	-9.32846
40	D4	5	COX-2	100332	-103.552
40	D4	6	COX-2	100315	-95.2517
40	D4	7	COX-2	100215	-169.459
40	D4	8	COX-2	100229	-129.987
40	D4	9	COX-2	100416	82.2814
40	D4	10	COX-2	100429	120.464
40	D4	11	COX-2	100395	112.163
40	D4	12	COX-2	100213	-44.9199
40	D4	13	COX-2	100285	52.1615
40	D4	14	COX-2	100822	614.782
40	D4	15	COX-2	101207	1025.41
40	D4	16	COX-2	101865	1708.73
40	D4	17	COX-2	103812	3680.68
40	D4	18	COX-2	107330	7224.01
40	D4	19	COX-2	114553	14472.8
40	D4	20	COX-2	125650	25595.1
40	D4	21	COX-2	143652	43621.9
40	D4	22	COX-2	167388	67383.7
40	D4	23	COX-2	192524	92545.2
40	D4	24	COX-2	212862	112908
40	D4	25	COX-2	227886	127957
40	D4	26	COX-2	239879	139976
40	D4	27	COX-2	250751	150873
40	D4	28	COX-2	259977	160124
40	D4	29	COX-2	267723	167896
40	D4	30	COX-2	274534	174732
40	D4	31	COX-2	279698	179921
40	D4	32	COX-2	283914	184163
40	D4	33	COX-2	287475	187749
40	D4	34	COX-2	291829	192128
40	D4	35	COX-2	294618	194943
40	D4	36	COX-2	297394	197744
40	D4	37	COX-2	300060	200435
40	D4	38	COX-2	302692	203092
40	D4	39	COX-2	304577	205004
40	D4	40	COX-2	306222	206674
41	D5	1	TNF-a	163884	-150.478
41	D5	2	TNF-a	163958	-386.866
41	D5	3	TNF-a	164622	-33.0192
41	D5	4	TNF-a	164769	-195.407
41	D5	5	TNF-a	165156	-118.419
41	D5	6	TNF-a	165843	258.13
41	D5	7	TNF-a	166007	112.149
41	D5	8	TNF-a	166418	213.605
41	D5	9	TNF-a	166570	55.78
41	D5	10	TNF-a	166649	-175.639
41	D5	11	TNF-a	166991	-142.98
41	D5	12	TNF-a	167523	78.1327
41	D5	13	TNF-a	167702	-52.3331
41	D5	14	TNF-a	168102	38.0761
41	D5	15	TNF-a	168646	271.423
41	D5	16	TNF-a	169210	525.863
41	D5	17	TNF-a	170957	1963.19
41	D5	18	TNF-a	173301	3996.6
41	D5	19	TNF-a	177260	7646.01
41	D5	20	TNF-a	184298	14373.5
41	D5	21	TNF-a	195929	25695.2
41	D5	22	TNF-a	212348	41804
41	D5	23	TNF-a	232592	61737.9
41	D5	24	TNF-a	253909	82744.6
41	D5	25	TNF-a	273137	101663
41	D5	26	TNF-a	290063	118279
41	D5	27	TNF-a	303332	131238
41	D5	28	TNF-a	314261	141857
41	D5	29	TNF-a	323466	150753
41	D5	30	TNF-a	330731	157708
41	D5	31	TNF-a	336849	163515
41	D5	32	TNF-a	342309	168666
41	D5	33	TNF-a	347110	173157
41	D5	34	TNF-a	351652	177388
41	D5	35	TNF-a	355631	181058
41	D5	36	TNF-a	358686	183802
41	D5	37	TNF-a	361866	186672
41	D5	38	TNF-a	364727	189223
41	D5	39	TNF-a	366894	191081
41	D5	40	TNF-a	368800	192677
42	D6	1	IL-6	46487	-996.15
42	D6	2	IL-6	46712.2	-1086.25
42	D6	3	IL-6	47535	-578.754
42	D6	4	IL-6	48270.9	-158.156
42	D6	5	IL-6	48436.6	-307.698
42	D6	6	IL-6	48998.9	-60.7439
42	D6	7	IL-6	49423.4	48.4718
42	D6	8	IL-6	49969.9	279.648
42	D6	9	IL-6	50325.1	319.571
42	D6	10	IL-6	50411.8	91.0367
42	D6	11	IL-6	51168.3	532.178
42	D6	12	IL-6	51581.7	630.3
42	D6	13	IL-6	51672	405.277
42	D6	14	IL-6	51576.7	-5.27258
42	D6	15	IL-6	51848.6	-48.678
42	D6	16	IL-6	52010.6	-201.99
42	D6	17	IL-6	52255.9	-271.95
42	D6	18	IL-6	52169.9	-673.242
42	D6	19	IL-6	52197.9	-960.569
42	D6	20	IL-6	53311.4	-162.408
42	D6	21	IL-6	54095.8	306.792
42	D6	22	IL-6	54590.5	486.144
42	D6	23	IL-6	56226.6	1806.92
42	D6	24	IL-6	58380.4	3645.43
42	D6	25	IL-6	62700.1	7649.9
42	D6	26	IL-6	70559.9	15194.4
42	D6	27	IL-6	84043.4	28362.6
42	D6	28	IL-6	106722	50726.2
42	D6	29	IL-6	140359	84047.8
42	D6	30	IL-6	180946	124319
42	D6	31	IL-6	220760	163818
42	D6	32	IL-6	249057	191800
42	D6	33	IL-6	268373	210800
42	D6	34	IL-6	284150	226262
42	D6	35	IL-6	295856	237653
42	D6	36	IL-6	305207	246689
42	D6	37	IL-6	312189	253355
42	D6	38	IL-6	316537	257388
42	D6	39	IL-6	321449	261984
42	D6	40	IL-6	325316	265536
43	D7	1	C	121348	-592.152
43	D7	2	C	121367	-616.916
43	D7	3	C	121696	-330.718
43	D7	4	C	122223	151.605
43	D7	5	C	122333	218.443
43	D7	6	C	122203	44.6326
43	D7	7	C	122166	-36.451
43	D7	8	C	122377	130.864
43	D7	9	C	122272	-17.7198
43	D7	10	C	122173	-160.655
43	D7	11	C	122331	-46.1917
43	D7	12	C	122787	366.186
43	D7	13	C	122986	520.813
43	D7	14	C	123800	1291.82
43	D7	15	C	124868	2315.43
43	D7	16	C	127779	5182.9
43	D7	17	C	132940	10300.1
43	D7	18	C	142926	20242.9
43	D7	19	C	157915	35187.5
43	D7	20	C	179812	57041.3
43	D7	21	C	206057	83242.6
43	D7	22	C	230285	107427
43	D7	23	C	247944	125042
43	D7	24	C	261899	138952
43	D7	25	C	273607	150617
43	D7	26	C	283290	160257
43	D7	27	C	292110	169032
43	D7	28	C	299287	176165
43	D7	29	C	304920	181755
43	D7	30	C	309588	186380
43	D7	31	C	314273	191020
43	D7	32	C	317559	194263
43	D7	33	C	320639	197299
43	D7	34	C	324206	200823
43	D7	35	C	326926	203498
43	D7	36	C	329048	205577
43	D7	37	C	331542	208027
43	D7	38	C	333692	210134
43	D7	39	C	335346	211744
43	D7	40	C	336174	212527
44	D8	1	I	92820.1	-666.439
44	D8	2	I	93016.1	-859.856
44	D8	3	I	94198.8	-66.6083
44	D8	4	I	94509.1	-145.775
44	D8	5	I	94899.8	-144.543
44	D8	6	I	95318.1	-115.671
44	D8	7	I	95715.1	-108.143
44	D8	8	I	96218.4	5.73738
44	D8	9	I	96689.1	86.969
44	D8	10	I	97481.8	490.232
44	D8	11	I	97749.6	368.526
44	D8	12	I	98171.3	400.758
44	D8	13	I	98181.4	21.458
44	D8	14	I	98212.5	-336.935
44	D8	15	I	98841.8	-97.0553
44	D8	16	I	98969.4	-358.949
44	D8	17	I	99380.4	-337.397
44	D8	18	I	99968	-139.298
44	D8	19	I	101404	907.66
44	D8	20	I	102155	1268.92
44	D8	21	I	104073	2796.96
44	D8	22	I	106927	5262.1
44	D8	23	I	111377	9322.06
44	D8	24	I	118633	16189.4
44	D8	25	I	128673	25839.8
44	D8	26	I	139745	36521.7
44	D8	27	I	149108	45495.8
44	D8	28	I	154856	50854.6
44	D8	29	I	156998	52606.5
44	D8	30	I	157237	52456.2
44	D8	31	I	157510	52340.1
44	D8	32	I	157714	52154
44	D8	33	I	157494	51544.6
44	D8	34	I	157819	51480.9
44	D8	35	I	157694	50965.9
44	D8	36	I	157949	50831.6
44	D8	37	I	157945	50437.6
44	D8	38	I	158017	50121
44	D8	39	I	157797	49511
44	D8	40	I	158947	50272
45	D9	1	T	137696	-934.009
45	D9	2	T	137517	-347.729
45	D9	3	T	136738	-362.355
45	D9	4	T	136276	-59.2472
45	D9	5	T	135811	240.736
45	D9	6	T	135308	503.079
45	D9	7	T	134140	99.8744
45	D9	8	T	132989	-286.377
45	D9	9	T	132460	-50.8934
45	D9	10	T	131661	-84.8164
45	D9	11	T	131284	303.62
45	D9	12	T	130868	652.666
45	D9	13	T	130630	1179.21
45	D9	14	T	130505	1819.13
45	D9	15	T	130529	2608.08
45	D9	16	T	131044	3887.4
45	D9	17	T	132941	6549.93
45	D9	18	T	136627	11000.9
45	D9	19	T	143039	18177.3
45	D9	20	T	152882	28785.2
45	D9	21	T	165657	42325.3
45	D9	22	T	179934	57367.3
45	D9	23	T	192933	71130.9
45	D9	24	T	204082	83045.4
45	D9	25	T	212958	92685.8
45	D9	26	T	219730	100223
45	D9	27	T	225811	107069
45	D9	28	T	230771	112794
45	D9	29	T	235092	117879
45	D9	30	T	238666	122219
45	D9	31	T	241163	125481
45	D9	32	T	243035	128118
45	D9	33	T	245144	130992
45	D9	34	T	247062	133674
45	D9	35	T	247769	135147
45	D9	36	T	248258	136400
45	D9	37	T	249366	138273
45	D9	38	T	250112	139784
45	D9	39	T	250927	141364
45	D9	40	T	250763	141965
46	D10	1	6	49209.4	-838.968
46	D10	2	6	49474.8	-911.814
46	D10	3	6	49800.1	-924.723
46	D10	4	6	50418.6	-644.437
46	D10	5	6	51795	393.755
46	D10	6	6	52272.7	533.248
46	D10	7	6	52585.4	507.663
46	D10	8	6	53026.8	610.817
46	D10	9	6	53018.7	264.521
46	D10	10	6	53038.7	-53.6971
46	D10	11	6	53860.4	429.792
46	D10	12	6	54026.8	257.957
46	D10	13	6	53336.3	-770.768
46	D10	14	6	53423.6	-1021.77
46	D10	15	6	55064.5	280.948
46	D10	16	6	55258.5	136.692
46	D10	17	6	55300.8	-159.19
46	D10	18	6	56768.1	969.905
46	D10	19	6	58529.4	2392.89
46	D10	20	6	60222.1	3747.36
46	D10	21	6	64156.6	7343.66
46	D10	22	6	71363.2	14212.1
46	D10	23	6	84788.3	27298.9
46	D10	24	6	105998	48170.2
46	D10	25	6	137219	79053.3
46	D10	26	6	175281	116777
46	D10	27	6	213064	154222
46	D10	28	6	240273	181092
46	D10	29	6	257901	198382
46	D10	30	6	271947	212090
46	D10	31	6	281983	221787
46	D10	32	6	289016	228482
46	D10	33	6	295430	234558
46	D10	34	6	300416	239206
46	D10	35	6	304002	242453
46	D10	36	6	307646	245760
46	D10	37	6	310486	248261
46	D10	38	6	312956	250393
46	D10	39	6	315231	252330
46	D10	40	6	317083	253843
47	D11	1	a	130842	411.311
47	D11	2	a	130798	274.454
47	D11	3	a	130573	-42.4264
47	D11	4	a	130634	-73.7993
47	D11	5	a	131039	238.609
47	D11	6	a	130886	-7.35751
47	D11	7	a	130833	-152.004
47	D11	8	a	131067	-11.0876
47	D11	9	a	131225	54.352
47	D11	10	a	131256	-6.28646
47	D11	11	a	131244	-111.269
47	D11	12	a	131582	134.155
47	D11	13	a	132594	1054.66
47	D11	14	a	134729	3097.21
47	D11	15	a	138464	6739.38
47	D11	16	a	145034	13217.3
47	D11	17	a	155714	23804.8
47	D11	18	a	170247	38244.9
47	D11	19	a	187022	54927.5
47	D11	20	a	205174	72986.9
47	D11	21	a	222820	90540.5
47	D11	22	a	237639	105268
47	D11	23	a	250766	118302
47	D11	24	a	262196	129640
47	D11	25	a	271994	139345
47	D11	26	a	280089	147348
47	D11	27	a	287532	154699
47	D11	28	a	294290	161364
47	D11	29	a	299635	166617
47	D11	30	a	304083	170973
47	D11	31	a	307884	174681
47	D11	32	a	311765	178470
47	D11	33	a	315352	181964
47	D11	34	a	318281	184801
47	D11	35	a	321192	187619
47	D11	36	a	323915	190250
47	D11	37	a	326362	192605
47	D11	38	a	328521	194671
47	D11	39	a	330450	196507
47	D11	40	a	331956	197922
48	D12	1
48	D12	2
48	D12	3
48	D12	4
48	D12	5
48	D12	6
48	D12	7
48	D12	8
48	D12	9
48	D12	10
48	D12	11
48	D12	12
48	D12	13
48	D12	14
48	D12	15
48	D12	16
48	D12	17
48	D12	18
48	D12	19
48	D12	20
48	D12	21
48	D12	22
48	D12	23
48	D12	24
48	D12	25
48	D12	26
48	D12	27
48	D12	28
48	D12	29
48	D12	30
48	D12	31
48	D12	32
48	D12	33
48	D12	34
48	D12	35
48	D12	36
48	D12	37
48	D12	38
48	D12	39
48	D12	40
49	E1	1
49	E1	2
49	E1	3
49	E1	4
49	E1	5
49	E1	6
49	E1	7
49	E1	8
49	E1	9
49	E1	10
49	E1	11
49	E1	12
49	E1	13
49	E1	14
49	E1	15
49	E1	16
49	E1	17
49	E1	18
49	E1	19
49	E1	20
49	E1	21
49	E1	22
49	E1	23
49	E1	24
49	E1	25
49	E1	26
49	E1	27
49	E1	28
49	E1	29
49	E1	30
49	E1	31
49	E1	32
49	E1	33
49	E1	34
49	E1	35
49	E1	36
49	E1	37
[truncated: 1,883 more rows]

## Sheet: Multicomponent Data
Block Type	96-Well 0.2-mL Block
Calibration Background is expired	No
Calibration Background performed on	07-22-2020
Calibration Pure Dye ABY is expired	No
Calibration Pure Dye ABY performed on	07-22-2020
Calibration Pure Dye FAM is expired	No
Calibration Pure Dye FAM performed on	07-22-2020
Calibration Pure Dye JUN is expired	No
Calibration Pure Dye JUN performed on	07-22-2020
Calibration Pure Dye NED is expired	No
Calibration Pure Dye NED performed on	07-22-2020
Calibration Pure Dye ROX is expired	No
Calibration Pure Dye ROX performed on	07-22-2020
Calibration Pure Dye SYBR is expired	No
Calibration Pure Dye SYBR performed on	07-22-2020
Calibration Pure Dye TAMRA is expired	No
Calibration Pure Dye TAMRA performed on	07-22-2020
Calibration Pure Dye VIC is expired	No
Calibration Pure Dye VIC performed on	07-22-2020
Calibration ROI is expired	No
Calibration ROI performed on	07-22-2020
Calibration Uniformity is expired	No
Calibration Uniformity performed on	07-22-2020
Chemistry	SYBR_GREEN
Date Created	2021-01-08 15:35:23 PM CST
Experiment Barcode
Experiment Comment
Experiment File Name	S:\20210107\20210107.eds
Experiment Name	20210107
Experiment Run End Time	2021-01-07 20:19:31 PM CST
Experiment Type	Comparative Cт (ΔΔCт)
Instrument Name	272324596
Instrument Serial Number	272324596
Instrument Type	QuantStudio™ 3 System
Passive Reference
Post-read Stage/Step
Pre-read Stage/Step
Quantification Cycle Method	Ct
Signal Smoothing On	true
Stage where Melt Analysis is performed	Stage3
Stage/ Cycle where Ct Analysis is performed	Stage2, Step2
User Name
Well	Well Position	Cycle	SYBR
1	A1	1
2	A2	1	129102
3	A3	1	39213.5
4	A4	1	102471
5	A5	1	166394
6	A6	1	43742.4
7	A7	1	91655
8	A8	1	79689.9
9	A9	1	144205
10	A10	1	46933.2
11	A11	1	121285
12	A12	1
13	B1	1
14	B2	1	135832
15	B3	1	45591.5
16	B4	1	106996
17	B5	1	150850
18	B6	1	44058.5
19	B7	1	97846.8
20	B8	1	91133.2
21	B9	1	134676
22	B10	1	46995.8
23	B11	1	132625
24	B12	1
25	C1	1
26	C2	1	125039
27	C3	1	29005.3
28	C4	1	99295.5
29	C5	1	148453
30	C6	1	45920.9
31	C7	1	114772
32	C8	1	61364.3
33	C9	1	106504
34	C10	1	46789.3
35	C11	1	135889
36	C12	1
37	D1	1
38	D2	1	138764
39	D3	1	47537
40	D4	1	100395
41	D5	1	163884
42	D6	1	46487
43	D7	1	121348
44	D8	1	92820.1
45	D9	1	137696
46	D10	1	49209.4
47	D11	1	130842
48	D12	1
49	E1	1
50	E2	1	135471
51	E3	1	39341
52	E4	1	83199
53	E5	1	148263
54	E6	1	45027.3
55	E7	1	92305.6
56	E8	1	98879.6
57	E9	1	149098
58	E10	1	51989.1
59	E11	1	67892.5
60	E12	1
61	F1	1
62	F2	1	139216
63	F3	1	33171.2
64	F4	1	105758
65	F5	1	158864
66	F6	1	60352.6
67	F7	1	101006
68	F8	1	84251
69	F9	1	163280
70	F10	1	50742
71	F11	1	72015.7
72	F12	1
73	G1	1
74	G2	1
75	G3	1
76	G4	1
77	G5	1
78	G6	1
79	G7	1	93081.1
80	G8	1	86080.1
81	G9	1	156217
82	G10	1	49319.1
83	G11	1	130124
84	G12	1
85	H1	1
86	H2	1
87	H3	1
88	H4	1
89	H5	1
90	H6	1
91	H7	1	93404.9
92	H8	1	89226
93	H9	1	156319
94	H10	1	41244.6
95	H11	1	141964
96	H12	1
1	A1	2
2	A2	2	129869
3	A3	2	39782.1
4	A4	2	102872
5	A5	2	166868
6	A6	2	44247.9
7	A7	2	92216.7
8	A8	2	79538.9
9	A9	2	144455
10	A10	2	47113.2
11	A11	2	121686
12	A12	2
13	B1	2
14	B2	2	135850
15	B3	2	45653.9
16	B4	2	107880
17	B5	2	151358
18	B6	2	44325.5
19	B7	2	97872.7
20	B8	2	91119.6
21	B9	2	134682
22	B10	2	47204.1
23	B11	2	132549
24	B12	2
25	C1	2
26	C2	2	124744
27	C3	2	28799.9
28	C4	2	99187.3
29	C5	2	149186
30	C6	2	46301.9
31	C7	2	114673
32	C8	2	61280
33	C9	2	106542
34	C10	2	47053.5
35	C11	2	135855
36	C12	2
37	D1	2
38	D2	2	138787
39	D3	2	47765.9
40	D4	2	100417
41	D5	2	163958
42	D6	2	46712.2
43	D7	2	121367
44	D8	2	93016.1
45	D9	2	137517
46	D10	2	49474.8
47	D11	2	130798
48	D12	2
49	E1	2
50	E2	2	135434
51	E3	2	39503
52	E4	2	83278.6
53	E5	2	148704
54	E6	2	45313.3
55	E7	2	92374.3
56	E8	2	98848.7
57	E9	2	149120
58	E10	2	52019.1
59	E11	2	67844.9
60	E12	2
61	F1	2
62	F2	2	139173
63	F3	2	33305.3
64	F4	2	105829
65	F5	2	158955
66	F6	2	60409.1
67	F7	2	101230
68	F8	2	84151.5
69	F9	2	163461
70	F10	2	50912.6
71	F11	2	71606.5
72	F12	2
73	G1	2
74	G2	2
75	G3	2
76	G4	2
77	G5	2
78	G6	2
79	G7	2	93059.2
80	G8	2	86040.6
81	G9	2	156397
82	G10	2	49474.4
83	G11	2	129902
84	G12	2
85	H1	2
86	H2	2
87	H3	2
88	H4	2
89	H5	2
90	H6	2
91	H7	2	93708.7
92	H8	2	89263.9
93	H9	2	156280
94	H10	2	41313
95	H11	2	141932
96	H12	2
1	A1	3
2	A2	3	131466
3	A3	3	40032.1
4	A4	3	103117
5	A5	3	167232
6	A6	3	45241.6
7	A7	3	92480.1
8	A8	3	79325.4
9	A9	3	144700
10	A10	3	47335.6
11	A11	3	122425
12	A12	3
13	B1	3
14	B2	3	136313
15	B3	3	45536.3
16	B4	3	109965
17	B5	3	152089
18	B6	3	44865.9
19	B7	3	98168.1
20	B8	3	91384.2
21	B9	3	134913
22	B10	3	48224.9
23	B11	3	132264
24	B12	3
25	C1	3
26	C2	3	124236
27	C3	3	28827
28	C4	3	99102.1
29	C5	3	149840
30	C6	3	47208.5
31	C7	3	114472
32	C8	3	61174.9
33	C9	3	106988
34	C10	3	47353.1
35	C11	3	135731
36	C12	3
37	D1	3
38	D2	3	139163
39	D3	3	48254.7
40	D4	3	100723
41	D5	3	164622
42	D6	3	47535
43	D7	3	121696
44	D8	3	94198.8
45	D9	3	136738
46	D10	3	49800.1
47	D11	3	130573
48	D12	3
49	E1	3
50	E2	3	135367
51	E3	3	39666
52	E4	3	83332
53	E5	3	148808
54	E6	3	45680.4
55	E7	3	93156.5
56	E8	3	98627.3
57	E9	3	149350
58	E10	3	52211.7
59	E11	3	67951
60	E12	3
61	F1	3
62	F2	3	138955
63	F3	3	33223.9
64	F4	3	105776
65	F5	3	159212
66	F6	3	61002.1
67	F7	3	100957
68	F8	3	83322.3
69	F9	3	163386
70	F10	3	50481.9
71	F11	3	71548.1
72	F12	3
73	G1	3
74	G2	3
75	G3	3
76	G4	3
77	G5	3
78	G6	3
79	G7	3	93414.7
80	G8	3	85893.7
81	G9	3	156648
82	G10	3	49624.6
83	G11	3	129694
84	G12	3
85	H1	3
86	H2	3
87	H3	3
88	H4	3
89	H5	3
90	H6	3
91	H7	3	93960.6
92	H8	3	89277.7
93	H9	3	156549
94	H10	3	41417.6
95	H11	3	142171
96	H12	3
1	A1	4
2	A2	4	132271
3	A3	4	39959.6
4	A4	4	103441
5	A5	4	167349
6	A6	4	46085.5
7	A7	4	92811.8
8	A8	4	79204.2
9	A9	4	144837
10	A10	4	48260.9
11	A11	4	123037
12	A12	4
13	B1	4
14	B2	4	137251
15	B3	4	45275.7
16	B4	4	111460
17	B5	4	152841
18	B6	4	45938.5
19	B7	4	98368.4
20	B8	4	91502.5
21	B9	4	135842
22	B10	4	48839.2
23	B11	4	131608
24	B12	4
25	C1	4
26	C2	4	123275
27	C3	4	29333.1
28	C4	4	99200.9
29	C5	4	150507
30	C6	4	47434.5
31	C7	4	114148
32	C8	4	61112.2
33	C9	4	107180
34	C10	4	48288.9
35	C11	4	135389
36	C12	4
37	D1	4
38	D2	4	139685
39	D3	4	48406.5
40	D4	4	100451
41	D5	4	164769
42	D6	4	48270.9
43	D7	4	122223
44	D8	4	94509.1
45	D9	4	136276
46	D10	4	50418.6
47	D11	4	130634
48	D12	4
49	E1	4
50	E2	4	135184
51	E3	4	40181.5
52	E4	4	83798
53	E5	4	148823
54	E6	4	46883.3
55	E7	4	92832.3
56	E8	4	98277.8
57	E9	4	149424
58	E10	4	52336.2
59	E11	4	68555.6
60	E12	4
61	F1	4
62	F2	4	139080
63	F3	4	33394.2
64	F4	4	105685
65	F5	4	159420
66	F6	4	61285.1
67	F7	4	100946
68	F8	4	83035.8
69	F9	4	163483
70	F10	4	50615.6
71	F11	4	72395.4
72	F12	4
73	G1	4
74	G2	4
75	G3	4
76	G4	4
77	G5	4
78	G6	4
79	G7	4	93307.7
80	G8	4	85600.2
81	G9	4	156819
82	G10	4	50096.9
83	G11	4	129634
84	G12	4
85	H1	4
86	H2	4
87	H3	4
88	H4	4
89	H5	4
90	H6	4
91	H7	4	93571.8
92	H8	4	89381.9
93	H9	4	157730
94	H10	4	41850.9
95	H11	4	141945
96	H12	4
1	A1	5
2	A2	5	132502
3	A3	5	40243.1
4	A4	5	102785
5	A5	5	167327
6	A6	5	46477.6
7	A7	5	92922
8	A8	5	79144.7
9	A9	5	145006
10	A10	5	49176
11	A11	5	123144
12	A12	5
13	B1	5
14	B2	5	136871
15	B3	5	45109.6
16	B4	5	113336
17	B5	5	153248
18	B6	5	46493.6
19	B7	5	98785.6
20	B8	5	91436.4
21	B9	5	136074
22	B10	5	49715.4
23	B11	5	131522
24	B12	5
25	C1	5
26	C2	5	123066
27	C3	5	29412.8
28	C4	5	99287.9
29	C5	5	150659
30	C6	5	47619.6
31	C7	5	114045
32	C8	5	61228.7
33	C9	5	107257
34	C10	5	48567.1
35	C11	5	135433
36	C12	5
37	D1	5
38	D2	5	139684
39	D3	5	48974.2
40	D4	5	100332
41	D5	5	165156
42	D6	5	48436.6
43	D7	5	122333
44	D8	5	94899.8
45	D9	5	135811
46	D10	5	51795
47	D11	5	131039
48	D12	5
49	E1	5
50	E2	5	135088
51	E3	5	40264.1
52	E4	5	83705.4
53	E5	5	149435
54	E6	5	47469.1
55	E7	5	92700.9
56	E8	5	98169.7
57	E9	5	149773
58	E10	5	52502.5
59	E11	5	68948.5
60	E12	5
61	F1	5
62	F2	5	139779
63	F3	5	34333.9
64	F4	5	105543
65	F5	5	160165
66	F6	5	62205.5
67	F7	5	101342
68	F8	5	83101.2
69	F9	5	164228
70	F10	5	51756.9
71	F11	5	73595.4
72	F12	5
73	G1	5
74	G2	5
75	G3	5
76	G4	5
77	G5	5
78	G6	5
79	G7	5	93281.8
80	G8	5	85617
81	G9	5	157069
82	G10	5	50425.2
83	G11	5	129519
84	G12	5
85	H1	5
86	H2	5
87	H3	5
88	H4	5
89	H5	5
90	H6	5
91	H7	5	93484.7
92	H8	5	89735.8
93	H9	5	158084
94	H10	5	42026.8
95	H11	5	141670
96	H12	5
1	A1	6
2	A2	6	133533
3	A3	6	40894.6
4	A4	6	102847
5	A5	6	167804
6	A6	6	46986
7	A7	6	93057.2
8	A8	6	79205.9
9	A9	6	145839
10	A10	6	49503.9
11	A11	6	123545
12	A12	6
13	B1	6
14	B2	6	136681
15	B3	6	44962.5
16	B4	6	114157
17	B5	6	153459
18	B6	6	46842.4
19	B7	6	98957.5
20	B8	6	91420.3
21	B9	6	136394
22	B10	6	50179.6
23	B11	6	131910
24	B12	6
25	C1	6
26	C2	6	123383
27	C3	6	29566.7
28	C4	6	99713
29	C5	6	151199
30	C6	6	48109.9
31	C7	6	114137
32	C8	6	61741.1
33	C9	6	107718
34	C10	6	48999.4
35	C11	6	135848
36	C12	6
37	D1	6
38	D2	6	139643
39	D3	6	49250.4
40	D4	6	100315
41	D5	6	165843
42	D6	6	48998.9
43	D7	6	122203
44	D8	6	95318.1
45	D9	6	135308
46	D10	6	52272.7
47	D11	6	130886
48	D12	6
49	E1	6
50	E2	6	135060
51	E3	6	40471.7
52	E4	6	83261.6
53	E5	6	150089
54	E6	6	48378.6
55	E7	6	92946.8
56	E8	6	98226.4
57	E9	6	150415
58	E10	6	52940.9
59	E11	6	68873.7
60	E12	6
61	F1	6
62	F2	6	139867
63	F3	6	34481.8
64	F4	6	105580
65	F5	6	160132
66	F6	6	62782
67	F7	6	101150
68	F8	6	83085.4
69	F9	6	164485
70	F10	6	52210.8
71	F11	6	73824.3
72	F12	6
73	G1	6
74	G2	6
75	G3	6
76	G4	6
77	G5	6
78	G6	6
79	G7	6	93760.8
80	G8	6	86262.6
81	G9	6	157761
82	G10	6	51498.6
83	G11	6	129387
84	G12	6
85	H1	6
86	H2	6
87	H3	6
88	H4	6
89	H5	6
90	H6	6
91	H7	6	93741
92	H8	6	90070.8
93	H9	6	158211
94	H10	6	41972.6
95	H11	6	141275
96	H12	6
1	A1	7
2	A2	7	133763
3	A3	7	40609.2
4	A4	7	103979
5	A5	7	168953
6	A6	7	47555.1
7	A7	7	92930.2
8	A8	7	79240.9
9	A9	7	145937
10	A10	7	49711.9
11	A11	7	123676
12	A12	7
13	B1	7
14	B2	7	136922
15	B3	7	44884.7
16	B4	7	115071
17	B5	7	154080
18	B6	7	47210.3
19	B7	7	99060.5
20	B8	7	91471.4
21	B9	7	136409
22	B10	7	50764.7
23	B11	7	131703
24	B12	7
25	C1	7
26	C2	7	122815
27	C3	7	29929.5
28	C4	7	99522.8
29	C5	7	151402
30	C6	7	48880.6
31	C7	7	114118
32	C8	7	61788.1
33	C9	7	107762
34	C10	7	49524
35	C11	7	135530
36	C12	7
37	D1	7
38	D2	7	139850
39	D3	7	49297.3
40	D4	7	100215
41	D5	7	166007
42	D6	7	49423.4
43	D7	7	122166
44	D8	7	95715.1
45	D9	7	134140
46	D10	7	52585.4
47	D11	7	130833
48	D12	7
49	E1	7
50	E2	7	134958
51	E3	7	40908.1
52	E4	7	82835.4
53	E5	7	150386
54	E6	7	48758.2
55	E7	7	92775
56	E8	7	98206.6
57	E9	7	150897
58	E10	7	53060.2
59	E11	7	69040.1
60	E12	7
61	F1	7
62	F2	7	139954
63	F3	7	34609.6
64	F4	7	105873
65	F5	7	159997
66	F6	7	62696.4
67	F7	7	101181
68	F8	7	82966.2
69	F9	7	164470
70	F10	7	52199.7
71	F11	7	74170.3
72	F12	7
73	G1	7
74	G2	7
75	G3	7
76	G4	7
77	G5	7
78	G6	7
79	G7	7	93506.7
80	G8	7	86455.3
81	G9	7	157905
82	G10	7	51462.6
83	G11	7	129183
84	G12	7
85	H1	7
86	H2	7
87	H3	7
88	H4	7
89	H5	7
90	H6	7
91	H7	7	93541.9
92	H8	7	90107.2
93	H9	7	158397
94	H10	7	42126.6
95	H11	7	141150
96	H12	7
1	A1	8
2	A2	8	133683
3	A3	8	40543.5
4	A4	8	103689
5	A5	8	169037
6	A6	8	47840
7	A7	8	92685.3
8	A8	8	79218.2
9	A9	8	145852
10	A10	8	49833.3
11	A11	8	123605
12	A12	8
13	B1	8
14	B2	8	137328
15	B3	8	45126
16	B4	8	115559
17	B5	8	154385
18	B6	8	47982
19	B7	8	99166.7
20	B8	8	91957.6
21	B9	8	136490
22	B10	8	51488.9
23	B11	8	131617
24	B12	8
25	C1	8
26	C2	8	122193
27	C3	8	29951.7
28	C4	8	99317.3
29	C5	8	151383
30	C6	8	49484
31	C7	8	114068
32	C8	8	61699.5
33	C9	8	107677
34	C10	8	49559.8
35	C11	8	135395
36	C12	8
37	D1	8
38	D2	8	139870
39	D3	8	49735.8
40	D4	8	100229
41	D5	8	166418
42	D6	8	49969.9
43	D7	8	122377
44	D8	8	96218.4
45	D9	8	132989
46	D10	8	53026.8
47	D11	8	131067
48	D12	8
49	E1	8
50	E2	8	134731
51	E3	8	40871.4
52	E4	8	82285.1
53	E5	8	150664
54	E6	8	49478.6
55	E7	8	92111.9
56	E8	8	98244.1
57	E9	8	150851
58	E10	8	53406.2
59	E11	8	70221.2
60	E12	8
61	F1	8
62	F2	8	140594
63	F3	8	35109.7
64	F4	8	105932
65	F5	8	160111
66	F6	8	62815.7
67	F7	8	101808
68	F8	8	82929.1
69	F9	8	164863
70	F10	8	52491.1
71	F11	8	74605.3
72	F12	8
73	G1	8
74	G2	8
75	G3	8
76	G4	8
77	G5	8
78	G6	8
79	G7	8	93059.7
80	G8	8	86490.4
81	G9	8	158337
82	G10	8	51317.6
83	G11	8	128931
84	G12	8
85	H1	8
86	H2	8
87	H3	8
88	H4	8
89	H5	8
90	H6	8
91	H7	8	93444.7
92	H8	8	90266.6
93	H9	8	158757
94	H10	8	42825.7
95	H11	8	141297
96	H12	8
1	A1	9
2	A2	9	134112
3	A3	9	41210.1
4	A4	9	103481
5	A5	9	168938
6	A6	9	47987.6
7	A7	9	92602
8	A8	9	79349.4
9	A9	9	146015
10	A10	9	50276.4
11	A11	9	123813
12	A12	9
13	B1	9
14	B2	9	137345
15	B3	9	45598.5
16	B4	9	116625
17	B5	9	155475
18	B6	9	48692.2
19	B7	9	99053.6
20	B8	9	91922.2
21	B9	9	136463
22	B10	9	51850.4
23	B11	9	131672
24	B12	9
25	C1	9
26	C2	9	121895
27	C3	9	30014.3
28	C4	9	99235.5
29	C5	9	151784
30	C6	9	49852.3
31	C7	9	114123
32	C8	9	61689.9
33	C9	9	107881
34	C10	9	49533
35	C11	9	135381
36	C12	9
37	D1	9
38	D2	9	140095
39	D3	9	49815.4
40	D4	9	100416
41	D5	9	166570
42	D6	9	50325.1
43	D7	9	122272
44	D8	9	96689.1
45	D9	9	132460
46	D10	9	53018.7
47	D11	9	131225
48	D12	9
49	E1	9
50	E2	9	134777
51	E3	9	40781.5
52	E4	9	81565.7
53	E5	9	150782
54	E6	9	49866.6
55	E7	9	92029.9
56	E8	9	98313.3
57	E9	9	150885
58	E10	9	53640.3
59	E11	9	70850.6
60	E12	9
61	F1	9
62	F2	9	141040
63	F3	9	35312.9
64	F4	9	105912
65	F5	9	160479
66	F6	9	63894.2
67	F7	9	102013
68	F8	9	82884.6
69	F9	9	165602
70	F10	9	53076
71	F11	9	74938.5
72	F12	9
73	G1	9
74	G2	9
75	G3	9
76	G4	9
77	G5	9
78	G6	9
79	G7	9	92409.2
80	G8	9	86390.8
81	G9	9	158950
82	G10	9	51464.4
83	G11	9	128371
84	G12	9
85	H1	9
86	H2	9
87	H3	9
88	H4	9
89	H5	9
90	H6	9
91	H7	9	93447.5
92	H8	9	90537.8
93	H9	9	159056
94	H10	9	43000.5
95	H11	9	140840
96	H12	9
1	A1	10
2	A2	10	134215
3	A3	10	41551.8
4	A4	10	103704
5	A5	10	169299
6	A6	10	48324.8
7	A7	10	92749.4
8	A8	10	79279.6
9	A9	10	146034
10	A10	10	50444.6
11	A11	10	123952
12	A12	10
13	B1	10
14	B2	10	137254
15	B3	10	44846.5
16	B4	10	117130
17	B5	10	155914
18	B6	10	49106.8
19	B7	10	98990.2
20	B8	10	91600.1
21	B9	10	136614
22	B10	10	52029.2
23	B11	10	131172
24	B12	10
25	C1	10
26	C2	10	121420
27	C3	10	30007.2
28	C4	10	99153.3
29	C5	10	151845
30	C6	10	50334.4
31	C7	10	114005
32	C8	10	61949.9
33	C9	10	108474
34	C10	10	49593.7
35	C11	10	135357
36	C12	10
37	D1	10
38	D2	10	140407
39	D3	10	50065.7
40	D4	10	100429
41	D5	10	166649
42	D6	10	50411.8
43	D7	10	122173
44	D8	10	97481.8
45	D9	10	131661
46	D10	10	53038.7
47	D11	10	131256
48	D12	10
49	E1	10
50	E2	10	135171
51	E3	10	40988.9
52	E4	10	81544.4
53	E5	10	150705
54	E6	10	50143
55	E7	10	92297.3
56	E8	10	98725.2
57	E9	10	151559
58	E10	10	54378.3
59	E11	10	71270.8
60	E12	10
61	F1	10
62	F2	10	140817
63	F3	10	35287.6
64	F4	10	106086
65	F5	10	160530
66	F6	10	64107.9
67	F7	10	102012
68	F8	10	82674
69	F9	10	165766
70	F10	10	53555.6
71	F11	10	75616.8
72	F12	10
73	G1	10
74	G2	10
75	G3	10
76	G4	10
77	G5	10
78	G6	10
79	G7	10	92207.1
80	G8	10	86261.8
81	G9	10	159217
82	G10	10	51662.1
83	G11	10	128444
84	G12	10
85	H1	10
86	H2	10
87	H3	10
88	H4	10
89	H5	10
90	H6	10
91	H7	10	92992.1
92	H8	10	90566
93	H9	10	159251
94	H10	10	43156.6
95	H11	10	139870
96	H12	10
1	A1	11
2	A2	11	134282
3	A3	11	41658.5
4	A4	11	103983
5	A5	11	169708
6	A6	11	48815.6
7	A7	11	92321.9
8	A8	11	79115.1
9	A9	11	146389
10	A10	11	50361
11	A11	11	124119
12	A12	11
13	B1	11
14	B2	11	137163
15	B3	11	44693
16	B4	11	118258
17	B5	11	156219
18	B6	11	49327.5
19	B7	11	99156.2
20	B8	11	91260.1
21	B9	11	136847
22	B10	11	52384.2
23	B11	11	131296
24	B12	11
25	C1	11
26	C2	11	121379
27	C3	11	30090.9
28	C4	11	98550.9
29	C5	11	152242
30	C6	11	50399.6
31	C7	11	113601
32	C8	11	62044.3
33	C9	11	108696
34	C10	11	49720.1
35	C11	11	135546
36	C12	11
37	D1	11
38	D2	11	140620
39	D3	11	50113.3
40	D4	11	100395
41	D5	11	166991
42	D6	11	51168.3
43	D7	11	122331
44	D8	11	97749.6
45	D9	11	131284
46	D10	11	53860.4
47	D11	11	131244
48	D12	11
49	E1	11
50	E2	11	135354
51	E3	11	41190.1
52	E4	11	82194.3
53	E5	11	150898
54	E6	11	50421.7
55	E7	11	92156.2
56	E8	11	98779.6
57	E9	11	151738
58	E10	11	54687.9
59	E11	11	72347.2
60	E12	11
61	F1	11
62	F2	11	140773
63	F3	11	35641.4
64	F4	11	106358
65	F5	11	160833
66	F6	11	64489.5
67	F7	11	102188
68	F8	11	82433.6
69	F9	11	166386
70	F10	11	54209.9
71	F11	11	77171.6
72	F12	11
73	G1	11
74	G2	11
75	G3	11
76	G4	11
77	G5	11
78	G6	11
79	G7	11	92310.1
80	G8	11	85799.2
81	G9	11	159276
82	G10	11	52696
83	G11	11	129295
84	G12	11
85	H1	11
86	H2	11
87	H3	11
88	H4	11
89	H5	11
90	H6	11
91	H7	11	92893.2
92	H8	11	90266.5
93	H9	11	159655
94	H10	11	43437.5
95	H11	11	139656
96	H12	11
1	A1	12
2	A2	12	135364
3	A3	12	42037.8
4	A4	12	103664
5	A5	12	170530
6	A6	12	49033.5
7	A7	12	92250.8
8	A8	12	78954.7
9	A9	12	146684
10	A10	12	50490
11	A11	12	124663
12	A12	12
13	B1	12
14	B2	12	137663
15	B3	12	45180.7
16	B4	12	118684
17	B5	12	156634
18	B6	12	49939.3
19	B7	12	99037.1
20	B8	12	91190.5
21	B9	12	138031
22	B10	12	52908.7
23	B11	12	132460
24	B12	12
25	C1	12
26	C2	12	121667
27	C3	12	30057.7
28	C4	12	98447.8
29	C5	12	152348
30	C6	12	50369
31	C7	12	113547
32	C8	12	61910.6
33	C9	12	109020
34	C10	12	50719.5
35	C11	12	136380
36	C12	12
37	D1	12
38	D2	12	140798
39	D3	12	50488.3
40	D4	12	100213
41	D5	12	167523
42	D6	12	51581.7
43	D7	12	122787
44	D8	12	98171.3
45	D9	12	130868
46	D10	12	54026.8
47	D11	12	131582
48	D12	12
49	E1	12
50	E2	12	135921
51	E3	12	41077.8
52	E4	12	81976.3
53	E5	12	151148
54	E6	12	50475
55	E7	12	92080
56	E8	12	98858.3
57	E9	12	151705
58	E10	12	54652.2
59	E11	12	75406.4
60	E12	12
61	F1	12
62	F2	12	141355
63	F3	12	36076.8
64	F4	12	106344
65	F5	12	161103
66	F6	12	64762.5
67	F7	12	101830
68	F8	12	82177.3
69	F9	12	167196
70	F10	12	54214.2
71	F11	12	79867.6
72	F12	12
73	G1	12
74	G2	12
75	G3	12
76	G4	12
77	G5	12
78	G6	12
79	G7	12	92245.5
80	G8	12	85614.4
81	G9	12	159903
82	G10	12	52988.9
83	G11	12	129613
84	G12	12
85	H1	12
86	H2	12
87	H3	12
88	H4	12
89	H5	12
90	H6	12
91	H7	12	93042.7
92	H8	12	90126.3
93	H9	12	159834
94	H10	12	43812.4
95	H11	12	139729
96	H12	12
1	A1	13
2	A2	13	136304
3	A3	13	42362.1
4	A4	13	103568
5	A5	13	171015
6	A6	13	49845
7	A7	13	92769.7
8	A8	13	78674.7
9	A9	13	146934
10	A10	13	51737.5
11	A11	13	125557
12	A12	13
13	B1	13
14	B2	13	139740
15	B3	13	45215.7
16	B4	13	119088
17	B5	13	156997
18	B6	13	50045.7
19	B7	13	98963.7
20	B8	13	91449.7
21	B9	13	138366
22	B10	13	52835
23	B11	13	133512
24	B12	13
25	C1	13
26	C2	13	121821
27	C3	13	30004.1
28	C4	13	98699.8
29	C5	13	152860
30	C6	13	50110.6
31	C7	13	113784
32	C8	13	61607
33	C9	13	109176
34	C10	13	51063.2
35	C11	13	137017
36	C12	13
37	D1	13
38	D2	13	141156
39	D3	13	50477.2
40	D4	13	100285
41	D5	13	167702
42	D6	13	51672
43	D7	13	122986
44	D8	13	98181.4
45	D9	13	130630
46	D10	13	53336.3
47	D11	13	132594
48	D12	13
49	E1	13
50	E2	13	136127
51	E3	13	41027.8
52	E4	13	81255.6
53	E5	13	151428
54	E6	13	50844.9
55	E7	13	92099.4
56	E8	13	98644.1
57	E9	13	152065
58	E10	13	54934.7
59	E11	13	80014.2
60	E12	13
61	F1	13
62	F2	13	141758
63	F3	13	36022.2
64	F4	13	106360
65	F5	13	161342
66	F6	13	64710.6
67	F7	13	101759
68	F8	13	81785.6
69	F9	13	167607
70	F10	13	54074.7
71	F11	13	85031.9
72	F12	13
73	G1	13
74	G2	13
75	G3	13
76	G4	13
77	G5	13
78	G6	13
79	G7	13	92123.5
80	G8	13	85649.6
81	G9	13	160100
82	G10	13	53639.3
83	G11	13	130377
84	G12	13
85	H1	13
86	H2	13
87	H3	13
88	H4	13
89	H5	13
90	H6	13
91	H7	13	93113.9
92	H8	13	90080.1
93	H9	13	160123
94	H10	13	44272.6
95	H11	13	140090
96	H12	13
1	A1	14
2	A2	14	138515
3	A3	14	41971.8
4	A4	14	103926
5	A5	14	171409
6	A6	14	49832.5
7	A7	14	92712
8	A8	14	78554.6
9	A9	14	146885
10	A10	14	52236.9
11	A11	14	128637
12	A12	14
13	B1	14
14	B2	14	141717
15	B3	14	44974.3
16	B4	14	119745
17	B5	14	157614
18	B6	14	50206.8
19	B7	14	99104.2
20	B8	14	91382.9
21	B9	14	138367
22	B10	14	52953.4
23	B11	14	135809
24	B12	14
25	C1	14
26	C2	14	122774
27	C3	14	30281.5
28	C4	14	98961.4
29	C5	14	153233
30	C6	14	50128
31	C7	14	114281
32	C8	14	61500.8
33	C9	14	109380
34	C10	14	50903.2
35	C11	14	139250
36	C12	14
37	D1	14
38	D2	14	143424
39	D3	14	50599.6
40	D4	14	100822
41	D5	14	168102
42	D6	14	51576.7
43	D7	14	123800
44	D8	14	98212.5
45	D9	14	130505
46	D10	14	53423.6
47	D11	14	134729
48	D12	14
49	E1	14
50	E2	14	136878
51	E3	14	41356.1
52	E4	14	81229.9
53	E5	14	152367
54	E6	14	50907.4
55	E7	14	92113.7
56	E8	14	97907.3
57	E9	14	152552
58	E10	14	55264.1
59	E11	14	88202.9
60	E12	14
61	F1	14
62	F2	14	142725
63	F3	14	36097.3
64	F4	14	106528
65	F5	14	162596
66	F6	14	64739.9
67	F7	14	102196
68	F8	14	81572.7
69	F9	14	167977
70	F10	14	54285.7
71	F11	14	93771.6
72	F12	14
73	G1	14
74	G2	14
75	G3	14
76	G4	14
77	G5	14
78	G6	14
79	G7	14	91731.5
80	G8	14	85671.3
81	G9	14	160250
82	G10	14	53741.5
83	G11	14	132051
84	G12	14
85	H1	14
86	H2	14
87	H3	14
88	H4	14
89	H5	14
90	H6	14
91	H7	14	93387.6
92	H8	14	89765.1
93	H9	14	160393
94	H10	14	44741.4
95	H11	14	141490
96	H12	14
1	A1	15
2	A2	15	141905
3	A3	15	41711.2
4	A4	15	103887
5	A5	15	171302
6	A6	15	49712.8
7	A7	15	92329.5
8	A8	15	78453.1
9	A9	15	146734
10	A10	15	52021.6
11	A11	15	132665
12	A12	15
13	B1	15
14	B2	15	145074
15	B3	15	44387.3
16	B4	15	120264
17	B5	15	157775
18	B6	15	50497.2
19	B7	15	98910
20	B8	15	91142.1
21	B9	15	138419
22	B10	15	53502.3
23	B11	15	140155
24	B12	15
25	C1	15
26	C2	15	125237
27	C3	15	30706.9
28	C4	15	99255.2
29	C5	15	153071
30	C6	15	51052
31	C7	15	115878
32	C8	15	61515.2
33	C9	15	109659
34	C10	15	50925.2
35	C11	15	143100
36	C12	15
37	D1	15
38	D2	15	146883
39	D3	15	50797.6
40	D4	15	101207
41	D5	15	168646
42	D6	15	51848.6
43	D7	15	124868
44	D8	15	98841.8
45	D9	15	130529
46	D10	15	55064.5
47	D11	15	138464
48	D12	15
49	E1	15
50	E2	15	139890
51	E3	15	41464.9
52	E4	15	81780.9
53	E5	15	153052
54	E6	15	51430.1
55	E7	15	92311.5
56	E8	15	97862.7
57	E9	15	153890
58	E10	15	55203.2
59	E11	15	100707
60	E12	15
61	F1	15
62	F2	15	145964
63	F3	15	36653.4
64	F4	15	106685
65	F5	15	163369
66	F6	15	65653.9
67	F7	15	102421
68	F8	15	81269.6
69	F9	15	169772
70	F10	15	54614.3
71	F11	15	107968
72	F12	15
73	G1	15
74	G2	15
75	G3	15
76	G4	15
77	G5	15
78	G6	15
79	G7	15	91578.1
80	G8	15	85698.7
81	G9	15	160492
82	G10	15	54055.7
83	G11	15	133346
84	G12	15
85	H1	15
86	H2	15
87	H3	15
88	H4	15
89	H5	15
90	H6	15
91	H7	15	93484.4
92	H8	15	89653.2
93	H9	15	160430
94	H10	15	44601.9
95	H11	15	144160
96	H12	15
1	A1	16
2	A2	16	148121
3	A3	16	41644.3
4	A4	16	103712
5	A5	16	171378
6	A6	16	50280.7
7	A7	16	92156.5
8	A8	16	78475.2
9	A9	16	146866
10	A10	16	51848.8
11	A11	16	140989
12	A12	16
13	B1	16
14	B2	16	151326
15	B3	16	44243.7
16	B4	16	120570
17	B5	16	157821
18	B6	16	50923.9
19	B7	16	98683.9
20	B8	16	90891.4
21	B9	16	139366
22	B10	16	53468.3
23	B11	16	147902
24	B12	16
25	C1	16
26	C2	16	129014
27	C3	16	30707.5
28	C4	16	99523.4
29	C5	16	153288
30	C6	16	51279.9
31	C7	16	118908
32	C8	16	61416.3
33	C9	16	111190
34	C10	16	51513.7
35	C11	16	148797
36	C12	16
37	D1	16
38	D2	16	151971
39	D3	16	50974.5
40	D4	16	101865
41	D5	16	169210
42	D6	16	52010.6
43	D7	16	127779
44	D8	16	98969.4
45	D9	16	131044
46	D10	16	55258.5
47	D11	16	145034
48	D12	16
49	E1	16
50	E2	16	144329
51	E3	16	42098.6
52	E4	16	82073.8
53	E5	16	155010
54	E6	16	51933.8
55	E7	16	93223.4
56	E8	16	98432.3
57	E9	16	155196
58	E10	16	55368.3
59	E11	16	118262
60	E12	16
61	F1	16
62	F2	16	150604
63	F3	16	36827
64	F4	16	107434
65	F5	16	165310
66	F6	16	66265.1
67	F7	16	103239
68	F8	16	81139.2
69	F9	16	171628
70	F10	16	55028.4
71	F11	16	126875
72	F12	16
73	G1	16
74	G2	16
75	G3	16
76	G4	16
77	G5	16
78	G6	16
79	G7	16	91641
80	G8	16	85604
81	G9	16	160700
82	G10	16	54029.2
83	G11	16	137113
84	G12	16
85	H1	16
86	H2	16
87	H3	16
88	H4	16
89	H5	16
90	H6	16
91	H7	16	93698.4
92	H8	16	89731.5
93	H9	16	160947
94	H10	16	44511.4
95	H11	16	148049
96	H12	16
1	A1	17
2	A2	17	157946
3	A3	17	41650.1
4	A4	17	103370
5	A5	17	172227
6	A6	17	50678.5
7	A7	17	92290.8
8	A8	17	78675.9
9	A9	17	148360
10	A10	17	52055.7
11	A11	17	153256
12	A12	17
13	B1	17
14	B2	17	161720
15	B3	17	44318.8
16	B4	17	121272
17	B5	17	158658
18	B6	17	51007.2
19	B7	17	98666.6
20	B8	17	90359.2
21	B9	17	140518
22	B10	17	53652.4
23	B11	17	160181
24	B12	17
25	C1	17
26	C2	17	135267
27	C3	17	30732
28	C4	17	101299
29	C5	17	155390
30	C6	17	51897
31	C7	17	123414
32	C8	17	61464.5
33	C9	17	113234
34	C10	17	52101.7
35	C11	17	158788
36	C12	17
37	D1	17
38	D2	17	160037
39	D3	17	51411.9
40	D4	17	103812
41	D5	17	170957
42	D6	17	52255.9
43	D7	17	132940
44	D8	17	99380.4
45	D9	17	132941
46	D10	17	55300.8
47	D11	17	155714
48	D12	17
49	E1	17
50	E2	17	151873
51	E3	17	42623.9
52	E4	17	83225.2
53	E5	17	158723
54	E6	17	52209.1
55	E7	17	93857.6
56	E8	17	98620.9
57	E9	17	158091
58	E10	17	55920.4
59	E11	17	139261
60	E12	17
61	F1	17
62	F2	17	158746
63	F3	17	37024.6
64	F4	17	108857
65	F5	17	169281
66	F6	17	66608.1
67	F7	17	104747
68	F8	17	81128
69	F9	17	175239
70	F10	17	55388.9
71	F11	17	149608
72	F12	17
73	G1	17
74	G2	17
75	G3	17
76	G4	17
77	G5	17
78	G6	17
79	G7	17	91614.6
80	G8	17	85394.3
81	G9	17	161296
82	G10	17	54177.2
83	G11	17	143920
84	G12	17
85	H1	17
86	H2	17
87	H3	17
88	H4	17
89	H5	17
90	H6	17
91	H7	17	93617.1
92	H8	17	89788.1
93	H9	17	161175
94	H10	17	45014.2
95	H11	17	154580
96	H12	17
1	A1	18
2	A2	18	171341
3	A3	18	42213.9
4	A4	18	102967
5	A5	18	173763
6	A6	18	50920.8
7	A7	18	92913.4
8	A8	18	78644.9
9	A9	18	150694
10	A10	18	52018.7
11	A11	18	168337
12	A12	18
13	B1	18
14	B2	18	174593
15	B3	18	44229
16	B4	18	121302
17	B5	18	159529
18	B6	18	50934.3
19	B7	18	99101.4
20	B8	18	90286.3
21	B9	18	142534
22	B10	18	53988.8
23	B11	18	175896
24	B12	18
25	C1	18
26	C2	18	144337
27	C3	18	30650.3
28	C4	18	105240
29	C5	18	157653
30	C6	18	51879.7
31	C7	18	131824
32	C8	18	61978.6
33	C9	18	117240
34	C10	18	52950.9
35	C11	18	172079
36	C12	18
37	D1	18
38	D2	18	172406
39	D3	18	51808.2
40	D4	18	107330
41	D5	18	173301
42	D6	18	52169.9
43	D7	18	142926
44	D8	18	99968
45	D9	18	136627
46	D10	18	56768.1
47	D11	18	170247
48	D12	18
49	E1	18
50	E2	18	162889
51	E3	18	42670.6
52	E4	18	84967
53	E5	18	165291
54	E6	18	52787.5
55	E7	18	95873.3
56	E8	18	98515.3
57	E9	18	163767
58	E10	18	55979.8
59	E11	18	160650
60	E12	18
61	F1	18
62	F2	18	170361
63	F3	18	37469
64	F4	18	111686
65	F5	18	175770
66	F6	18	66606.4
67	F7	18	106632
68	F8	18	81151.9
69	F9	18	181268
70	F10	18	55754.7
71	F11	18	173462
72	F12	18
73	G1	18
74	G2	18
75	G3	18
76	G4	18
77	G5	18
78	G6	18
79	G7	18	90967.8
80	G8	18	85142.9
81	G9	18	162306
82	G10	18	54221.1
83	G11	18	154375
84	G12	18
85	H1	18
86	H2	18
87	H3	18
88	H4	18
89	H5	18
90	H6	18
91	H7	18	92961
92	H8	18	89877
93	H9	18	162084
94	H10	18	45453.9
95	H11	18	164125
96	H12	18
1	A1	19
2	A2	19	186943
3	A3	19	42372.5
4	A4	19	102865
5	A5	19	175710
6	A6	19	51155
7	A7	19	93483.2
8	A8	19	78611.2
9	A9	19	155170
10	A10	19	52303.9
11	A11	19	186036
12	A12	19
13	B1	19
14	B2	19	190928
15	B3	19	44100.8
16	B4	19	121650
17	B5	19	160991
18	B6	19	51380
19	B7	19	99614.6
20	B8	19	90637.3
21	B9	19	146910
22	B10	19	54041.3
23	B11	19	194229
24	B12	19
25	C1	19
26	C2	19	156008
27	C3	19	30598.5
28	C4	19	111481
29	C5	19	161590
30	C6	19	51975.2
31	C7	19	146309
32	C8	19	62393.7
33	C9	19	124059
34	C10	19	54042.6
35	C11	19	188567
36	C12	19
37	D1	19
38	D2	19	188622
39	D3	19	52394.7
40	D4	19	114553
41	D5	19	177260
42	D6	19	52197.9
43	D7	19	157915
44	D8	19	101404
45	D9	19	143039
46	D10	19	58529.4
47	D11	19	187022
48	D12	19
49	E1	19
50	E2	19	177105
51	E3	19	43200.9
52	E4	19	88132.9
53	E5	19	175732
54	E6	19	52880.1
55	E7	19	99576.1
56	E8	19	98621.3
57	E9	19	172461
58	E10	19	56353.1
59	E11	19	179938
60	E12	19
61	F1	19
62	F2	19	186226
63	F3	19	38159.9
64	F4	19	116529
65	F5	19	186472
66	F6	19	67026.5
67	F7	19	111370
68	F8	19	81180.2
69	F9	19	191913
70	F10	19	56058.1
71	F11	19	195186
72	F12	19
73	G1	19
74	G2	19
75	G3	19
76	G4	19
77	G5	19
78	G6	19
79	G7	19	90898
80	G8	19	84589.2
81	G9	19	163946
82	G10	19	54912
83	G11	19	167190
84	G12	19
85	H1	19
86	H2	19
87	H3	19
88	H4	19
89	H5	19
90	H6	19
91	H7	19	92856.8
92	H8	19	89935.4
93	H9	19	163721
94	H10	19	45476.5
95	H11	19	177884
96	H12	19
1	A1	20
2	A2	20	202727
3	A3	20	42626.5
4	A4	20	103241
5	A5	20	179010
6	A6	20	51462.7
7	A7	20	94531.4
8	A8	20	78678.1
9	A9	20	163107
10	A10	20	52448.5
11	A11	20	203859
12	A12	20
13	B1	20
14	B2	20	208008
15	B3	20	44081.9
16	B4	20	121938
17	B5	20	163840
18	B6	20	51786.8
19	B7	20	100807
20	B8	20	91171.5
21	B9	20	154157
22	B10	20	54696.9
23	B11	20	213402
24	B12	20
25	C1	20
26	C2	20	168790
27	C3	20	30690.2
28	C4	20	122541
29	C5	20	168369
30	C6	20	52343.2
31	C7	20	167122
32	C8	20	62879.2
33	C9	20	134194
34	C10	20	55577.6
35	C11	20	206003
36	C12	20
37	D1	20
38	D2	20	205261
39	D3	20	53534.5
40	D4	20	125650
41	D5	20	184298
42	D6	20	53311.4
43	D7	20	179812
44	D8	20	102155
45	D9	20	152882
46	D10	20	60222.1
47	D11	20	205174
48	D12	20
49	E1	20
50	E2	20	193997
51	E3	20	43949.7
52	E4	20	94356.1
53	E5	20	191032
54	E6	20	53519.1
55	E7	20	106610
56	E8	20	99405.3
57	E9	20	186879
58	E10	20	56980.9
59	E11	20	196321
60	E12	20
61	F1	20
62	F2	20	204308
63	F3	20	38690.1
64	F4	20	124826
65	F5	20	201463
66	F6	20	67189
67	F7	20	120076
68	F8	20	81428.4
69	F9	20	208285
70	F10	20	56689.9
71	F11	20	212666
72	F12	20
73	G1	20
74	G2	20
75	G3	20
76	G4	20
77	G5	20
78	G6	20
79	G7	20	91289.2
80	G8	20	84593.1
81	G9	20	166321
82	G10	20	55242.6
83	G11	20	183046
84	G12	20
85	H1	20
86	H2	20
87	H3	20
88	H4	20
89	H5	20
90	H6	20
91	H7	20	93244.1
92	H8	20	90302.3
93	H9	20	166280
94	H10	20	45131.2
95	H11	20	193133
96	H12	20
1	A1	21
2	A2	21	218120
3	A3	21	42862.4
4	A4	21	104027
5	A5	21	183822
6	A6	21	51493.5
7	A7	21	96061.9
8	A8	21	78617.7
9	A9	21	174763
10	A10	21	52676.8
11	A11	21	221364
12	A12	21
13	B1	21
14	B2	21	223729
15	B3	21	44255.7
16	B4	21	122505
17	B5	21	168656
18	B6	21	51963.9
19	B7	21	103503
20	B8	21	91277.8
21	B9	21	166274
22	B10	21	54732.9
23	B11	21	231025
24	B12	21
25	C1	21
26	C2	21	181789
27	C3	21	30997.1
28	C4	21	139772
29	C5	21	178639
30	C6	21	52813.7
31	C7	21	191301
32	C8	21	63960.7
33	C9	21	146597
34	C10	21	59326.9
35	C11	21	222165
36	C12	21
37	D1	21
[truncated: 12,155 more rows]

## Sheet: Technical Analysis Result
Block Type	96-Well 0.2-mL Block
Calibration Background is expired	No
Calibration Background performed on	07-22-2020
Calibration Pure Dye ABY is expired	No
Calibration Pure Dye ABY performed on	07-22-2020
Calibration Pure Dye FAM is expired	No
Calibration Pure Dye FAM performed on	07-22-2020
Calibration Pure Dye JUN is expired	No
Calibration Pure Dye JUN performed on	07-22-2020
Calibration Pure Dye NED is expired	No
Calibration Pure Dye NED performed on	07-22-2020
Calibration Pure Dye ROX is expired	No
Calibration Pure Dye ROX performed on	07-22-2020
Calibration Pure Dye SYBR is expired	No
Calibration Pure Dye SYBR performed on	07-22-2020
Calibration Pure Dye TAMRA is expired	No
Calibration Pure Dye TAMRA performed on	07-22-2020
Calibration Pure Dye VIC is expired	No
Calibration Pure Dye VIC performed on	07-22-2020
Calibration ROI is expired	No
Calibration ROI performed on	07-22-2020
Calibration Uniformity is expired	No
Calibration Uniformity performed on	07-22-2020
Chemistry	SYBR_GREEN
Date Created	2021-01-08 15:35:24 PM CST
Experiment Barcode
Experiment Comment
Experiment File Name	S:\20210107\20210107.eds
Experiment Name	20210107
Experiment Run End Time	2021-01-07 20:19:31 PM CST
Experiment Type	Comparative Cт (ΔΔCт)
Instrument Name	272324596
Instrument Serial Number	272324596
Instrument Type	QuantStudio™ 3 System
Passive Reference
Post-read Stage/Step
Pre-read Stage/Step
Quantification Cycle Method	Ct
Signal Smoothing On	true
Stage where Melt Analysis is performed	Stage3
Stage/ Cycle where Ct Analysis is performed	Stage2, Step2
User Name
Sample Name	Target Name	Task	RQ	RQ Min	RQ Max	Ct Mean	Delta Ct Mean	Delta Ct SD	Delta Delta Ct
K	GA	UNKNOWN				15.9483
K	INOS	UNKNOWN				26.2419
K	COX-2	UNKNOWN				25.7
K	TNF-a	UNKNOWN				21.5002
K	IL-6	UNKNOWN				33.9548
1	C	UNKNOWN				23.2249	-3.41624	0.206444
1	I	UNKNOWN				26.6412
1	T	UNKNOWN				19.4572	-7.18395	0.157074
1	6	UNKNOWN				30.7772	4.13605	0.29338
1	a	UNKNOWN				15.7022	-10.9389	0.187961
M	GA	UNKNOWN				16.3446
M	INOS	UNKNOWN				22.7243
M	COX-2	UNKNOWN				18.3475
M	TNF-a	UNKNOWN				19.8192
M	IL-6	UNKNOWN				26.8917
2	C	UNKNOWN				17.7213	-4.61856	0.279249
2	I	UNKNOWN				22.3399
2	T	UNKNOWN				18.1969	-4.14303	0.527653
2	6	UNKNOWN				22.9496	0.609653	0.283025
2	a	UNKNOWN				16.0001	-6.33984	0.269602
50	GA	UNKNOWN				16.4318
50	INOS	UNKNOWN				23.8787
50	COX-2	UNKNOWN				18.993
50	TNF-a	UNKNOWN				17.9216
50	IL-6	UNKNOWN				26.1301
3	C	UNKNOWN				19.9998	-3.16107	0.135499
3	I	UNKNOWN				23.1609
3	T	UNKNOWN				17.9131	-5.24775	0.218248
3	6	UNKNOWN				26.1242	2.96333	0.217278
3	a	UNKNOWN				13.7675	-9.39337	0.143871
4	C	UNKNOWN				25.209	-5.79753	0.337459
4	I	UNKNOWN				31.0066
4	T	UNKNOWN				21.3526	-9.654	0.338931
4	6	UNKNOWN				34.0006	2.99398	0.418988
4	a	UNKNOWN				16.6539	-14.3527	0.345816
Analysis Type	Singleplex
Endogenous Control	I
RQ Min/Max Confidence Level	95.0
Reference Sample	K

## Sheet: BioGroup Analysis Result
Block Type	96-Well 0.2-mL Block
Calibration Background is expired	No
Calibration Background performed on	07-22-2020
Calibration Pure Dye ABY is expired	No
Calibration Pure Dye ABY performed on	07-22-2020
Calibration Pure Dye FAM is expired	No
Calibration Pure Dye FAM performed on	07-22-2020
Calibration Pure Dye JUN is expired	No
Calibration Pure Dye JUN performed on	07-22-2020
Calibration Pure Dye NED is expired	No
Calibration Pure Dye NED performed on	07-22-2020
Calibration Pure Dye ROX is expired	No
Calibration Pure Dye ROX performed on	07-22-2020
Calibration Pure Dye SYBR is expired	No
Calibration Pure Dye SYBR performed on	07-22-2020
Calibration Pure Dye TAMRA is expired	No
Calibration Pure Dye TAMRA performed on	07-22-2020
Calibration Pure Dye VIC is expired	No
Calibration Pure Dye VIC performed on	07-22-2020
Calibration ROI is expired	No
Calibration ROI performed on	07-22-2020
Calibration Uniformity is expired	No
Calibration Uniformity performed on	07-22-2020
Chemistry	SYBR_GREEN
Date Created	2021-01-08 15:35:24 PM CST
Experiment Barcode
Experiment Comment
Experiment File Name	S:\20210107\20210107.eds
Experiment Name	20210107
Experiment Run End Time	2021-01-07 20:19:31 PM CST
Experiment Type	Comparative Cт (ΔΔCт)
Instrument Name	272324596
Instrument Serial Number	272324596
Instrument Type	QuantStudio™ 3 System
Passive Reference
Post-read Stage/Step
Pre-read Stage/Step
Quantification Cycle Method	Ct
Signal Smoothing On	true
Stage where Melt Analysis is performed	Stage3
Stage/ Cycle where Ct Analysis is performed	Stage2, Step2
User Name
Biogroup Name	Target Name	Task	RQ	RQ Min	RQ Max	Ct Mean	Delta Ct Mean	Delta Ct SD	Delta Delta Ct
Analysis Type	Singleplex
Endogenous Control	I
RQ Min/Max Confidence Level	95.0
Reference Biogroup Name

## Sheet: Results
Block Type	96-Well 0.2-mL Block
Calibration Background is expired	No
Calibration Background performed on	07-22-2020
Calibration Pure Dye ABY is expired	No
Calibration Pure Dye ABY performed on	07-22-2020
Calibration Pure Dye FAM is expired	No
Calibration Pure Dye FAM performed on	07-22-2020
Calibration Pure Dye JUN is expired	No
Calibration Pure Dye JUN performed on	07-22-2020
Calibration Pure Dye NED is expired	No
Calibration Pure Dye NED performed on	07-22-2020
Calibration Pure Dye ROX is expired	No
Calibration Pure Dye ROX performed on	07-22-2020
Calibration Pure Dye SYBR is expired	No
Calibration Pure Dye SYBR performed on	07-22-2020
Calibration Pure Dye TAMRA is expired	No
Calibration Pure Dye TAMRA performed on	07-22-2020
Calibration Pure Dye VIC is expired	No
Calibration Pure Dye VIC performed on	07-22-2020
Calibration ROI is expired	No
Calibration ROI performed on	07-22-2020
Calibration Uniformity is expired	No
Calibration Uniformity performed on	07-22-2020
Chemistry	SYBR_GREEN
Date Created	2021-01-08 15:35:25 PM CST
Experiment Barcode
Experiment Comment
Experiment File Name	S:\20210107\20210107.eds
Experiment Name	20210107
Experiment Run End Time	2021-01-07 20:19:31 PM CST
Experiment Type	Comparative Cт (ΔΔCт)
Instrument Name	272324596
Instrument Serial Number	272324596
Instrument Type	QuantStudio™ 3 System
Passive Reference
Post-read Stage/Step
Pre-read Stage/Step
Quantification Cycle Method	Ct
Signal Smoothing On	true
Stage where Melt Analysis is performed	Stage3
Stage/ Cycle where Ct Analysis is performed	Stage2, Step2
User Name
Well	Well Position	Omit	Sample Name	Target Name	Task	Reporter	Quencher	Quantity	Quantity Mean	Quantity SD	RQ	RQ Min	RQ Max		CT	Ct Mean	Ct SD	Delta Ct	Delta Ct Mean	Delta Ct SD	Delta Ct SE	Delta Delta Ct	Automatic Ct Threshold	Ct Threshold	Automatic Baseline	Baseline Start	Baseline End	Amp Status	Comments	Cq Conf	CQCONF	HIGHSD	MTP	Tm1	Tm2	Tm3	Tm4
7	A7	FALSE	1	C	UNKNOWN	SYBR	None								23.1286	23.2249	0.136221		-3.41624	0.206444	0.145978		TRUE	16350	TRUE	3	16	Amp		0.980402	N	N	N	82.1201
8	A8	FALSE	1	I	UNKNOWN	SYBR	None								29.7509	29.6412	0.155122						TRUE	5681.35	TRUE	3	22	Amp		0.984635	N	N	N	85.397
9	A9	FALSE	1	T	UNKNOWN	SYBR	None								26.4398	26.4572	0.0246893		-7.18395	0.157074	0.111068		TRUE	10315.6	TRUE	3	15	Amp		0.959019	N	N	N	84.27
10	A10	FALSE	1	6	UNKNOWN	SYBR	None								30.9533	30.7772	0.249016		4.13605	0.29338	0.207451		TRUE	25401	TRUE	3	22	Amp		0.946298	N	N	N	77.8747
11	A11	FALSE	1	a	UNKNOWN	SYBR	None								16.0928	15.9483	0.204335		-10.9389	0.187961	0.132909		TRUE	13927	TRUE	3	10	Amp		0.934673	N	N	N	84.0429
19	B7	FALSE	1	C	UNKNOWN	SYBR	None								23.3212	23.2249	0.136221		-3.41624	0.206444	0.145978		TRUE	16350	TRUE	3	16	Amp		0.974047	N	N	N	81.9562
20	B8	FALSE	1	I	UNKNOWN	SYBR	None								29.5315	29.6412	0.155122						TRUE	5681.35	TRUE	3	17	Amp		0.968735	N	N	N	85.2332
21	B9	FALSE	1	T	UNKNOWN	SYBR	None								26.4747	26.4572	0.0246893		-7.18395	0.157074	0.111068		TRUE	10315.6	TRUE	3	14	Amp		0.951751	N	N	N	84.106
22	B10	FALSE	1	6	UNKNOWN	SYBR	None								30.6011	30.7772	0.249016		4.13605	0.29338	0.207451		TRUE	25401	TRUE	3	23	Amp		0.929228	N	N	N	77.8747
23	B11	FALSE	1	a	UNKNOWN	SYBR	None								15.8038	15.9483	0.204335		-10.9389	0.187961	0.132909		TRUE	13927	TRUE	3	10	Amp		0.978434	N	N	N	84.0429
31	C7	FALSE	2	C	UNKNOWN	SYBR	None								17.7788	17.7213	0.0812038		-4.61856	0.279249	0.197459		TRUE	16350	TRUE	3	11	Amp		0.984678	N	N	N	82.1201
32	C8	FALSE	2	I	UNKNOWN	SYBR	None								22.5288	22.3399	0.267181						TRUE	5681.35	TRUE	3	16	Amp		0.961566	N	N	N	85.2332
33	C9	FALSE	2	T	UNKNOWN	SYBR	None								18.5186	18.5469	0.0399668		-4.14303	0.527653	0.373107		TRUE	10315.6	TRUE	3	14	Amp		0.940952	N	N	N	84.106
34	C10	FALSE	2	6	UNKNOWN	SYBR	None								23.0156	22.9496	0.0933664		0.609653	0.283025	0.200129		TRUE	25401	TRUE	3	15	Amp		0.942485	N	N	N	77.7107
35	C11	FALSE	2	a	UNKNOWN	SYBR	None								16.4541	16.3446	0.15491		-6.33984	0.269602	0.190638		TRUE	13927	TRUE	3	9	Amp		0.990487	N	N	N	83.8794
43	D7	FALSE	2	C	UNKNOWN	SYBR	None								17.6639	17.7213	0.0812038		-4.61856	0.279249	0.197459		TRUE	16350	TRUE	3	10	Amp		0.972052	N	N	N	81.9562
44	D8	FALSE	2	I	UNKNOWN	SYBR	None								22.151	22.3399	0.267181						TRUE	5681.35	TRUE	3	16	Amp		0.871843	N	N	N	85.2332
45	D9	FALSE	2	T	UNKNOWN	SYBR	None								18.5751	18.5469	0.0399668		-4.14303	0.527653	0.373107		TRUE	10315.6	TRUE	3	10	Amp		0.979243	N	N	N	83.942
46	D10	FALSE	2	6	UNKNOWN	SYBR	None								22.8835	22.9496	0.0933664		0.609653	0.283025	0.200129		TRUE	25401	TRUE	3	16	Amp		0.937078	N	N	N	77.5467
47	D11	FALSE	2	a	UNKNOWN	SYBR	None								16.2351	16.3446	0.15491		-6.33984	0.269602	0.190638		TRUE	13927	TRUE	3	10	Amp		0.981257	N	N	N	83.8794
50	E2	FALSE	50	GA	UNKNOWN	SYBR	None								16.2797	16.4318	0.215099						TRUE	12407.1	TRUE	3	8	Amp		0.982725	N	N	N	83.5803
51	E3	FALSE	50	INOS	UNKNOWN	SYBR	None								23.7816	23.8787	0.137358						TRUE	8936.68	TRUE	3	14	Amp		0.90983	N	N	N	85.0833
52	E4	FALSE	50	COX-2	UNKNOWN	SYBR	None								19.094	18.993	0.142799						TRUE	8835.48	TRUE	3	13	Amp		0.980402	N	N	N	81.8044
53	E5	FALSE	50	TNF-a	UNKNOWN	SYBR	None								18.0088	17.9216	0.123264						TRUE	12640.7	TRUE	3	12	Amp		0.937971	N	N	N	83.9189
54	E6	FALSE	50	IL-6	UNKNOWN	SYBR	None								26.2816	26.1301	0.214204						TRUE	27428	TRUE	3	19	Amp		0.930535	N	N	N	77.6936
55	E7	FALSE	3	C	UNKNOWN	SYBR	None								17.0571	16.9998	0.0809449		-3.16107	0.135499	0.0958125		TRUE	16350	TRUE	3	13	Amp		0.988034	N	N	N	81.9562
56	E8	FALSE	3	I	UNKNOWN	SYBR	None								23.0841	23.1609	0.108665						TRUE	5681.35	TRUE	3	18	Amp		0.949674	N	N	N	85.2332
57	E9	FALSE	3	T	UNKNOWN	SYBR	None								19.047	19.1131	0.0935703		-5.24775	0.218248	0.154324		TRUE	10315.6	TRUE	3	12	Amp		0.955906	N	N	N	83.942
58	E10	FALSE	3	6	UNKNOWN	SYBR	None								24.2573	24.6242	0.518954		2.96333	0.217278	0.153638		TRUE	25401	TRUE	3	18	Amp		0.964095	N	N	N	77.5467
59	E11	FALSE	3	a	UNKNOWN	SYBR	None								16.5744	16.1411	0.612816		-9.39337	0.143871	0.101732		TRUE	13927	TRUE	3	6	Amp		0.982566	N	N	N	83.8794
62	F2	FALSE	50	GA	UNKNOWN	SYBR	None								16.5839	16.4318	0.215099						TRUE	12407.1	TRUE	3	11	Amp		0.96543	N	N	N	83.744
63	F3	FALSE	50	INOS	UNKNOWN	SYBR	None								23.9758	23.8787	0.137358						TRUE	8936.68	TRUE	3	16	Amp		0.95344	N	N	N	84.9193
64	F4	FALSE	50	COX-2	UNKNOWN	SYBR	None								18.892	18.993	0.142799						TRUE	8835.48	TRUE	3	13	Amp		0.990117	N	N	N	81.8044
65	F5	FALSE	50	TNF-a	UNKNOWN	SYBR	None								17.8345	17.9216	0.123264						TRUE	12640.7	TRUE	3	10	Amp		0.953829	N	N	N	83.9189
66	F6	FALSE	50	IL-6	UNKNOWN	SYBR	None								25.9787	26.1301	0.214204						TRUE	27428	TRUE	3	19	Amp		0.956971	N	N	N	77.6936
67	F7	FALSE	3	C	UNKNOWN	SYBR	None								16.9426	16.9998	0.0809449		-3.16107	0.135499	0.0958125		TRUE	16350	TRUE	3	13	Amp		0.986587	N	N	N	81.9562
68	F8	FALSE	3	I	UNKNOWN	SYBR	None								23.2377	23.1609	0.108665						TRUE	5681.35	TRUE	3	17	Amp		0.985405	N	N	Y	91.4594
69	F9	FALSE	3	T	UNKNOWN	SYBR	None								19.1793	19.1131	0.0935703		-5.24775	0.218248	0.154324		TRUE	10315.6	TRUE	3	13	Amp		0.959779	N	N	N	83.942
70	F10	FALSE	3	6	UNKNOWN	SYBR	None								24.9912	24.6242	0.518954		2.96333	0.217278	0.153638		TRUE	25401	TRUE	3	18	Amp		0.951306	N	N	N	77.5467
71	F11	FALSE	3	a	UNKNOWN	SYBR	None								15.7078	16.1411	0.612816		-9.39337	0.143871	0.101732		TRUE	13927	TRUE	3	8	Amp		0.972679	N	N	N	83.8794
79	G7	FALSE	4	C	UNKNOWN	SYBR	None								19.2437	19.209	0.049036		-5.79753	0.337459	0.238619		TRUE	16350	TRUE	3	18	Amp		0.978931	N	N	N	81.9562
80	G8	FALSE	4	I	UNKNOWN	SYBR	None								24.7705	24.5066	0.37323						TRUE	5681.35	TRUE	3	25	Amp		0.945686	N	N	N	85.0693
81	G9	FALSE	4	T	UNKNOWN	SYBR	None								20.3938	20.3526	0.0583124		-9.654	0.338931	0.239661		TRUE	10315.6	TRUE	3	15	Amp		0.943079	N	N	N	83.778
82	G10	FALSE	4	6	UNKNOWN	SYBR	None								24.2216	24.2506	0.0410026		2.99398	0.418988	0.296269		TRUE	25401	TRUE	3	26	Amp		0.943851	N	N	N	77.5467
83	G11	FALSE	4	a	UNKNOWN	SYBR	None								16.8638	16.8275	0.0513404		-14.3527	0.345816	0.244529		TRUE	13927	TRUE	3	9	Amp		0.96587	N	N	N	83.7158
91	H7	FALSE	4	C	UNKNOWN	SYBR	None								19.1744	19.209	0.049036		-5.79753	0.337459	0.238619		TRUE	16350	TRUE	3	18	Amp		0.990383	N	N	N	81.9562
92	H8	FALSE	4	I	UNKNOWN	SYBR	None								24.2427	24.5066	0.37323						TRUE	5681.35	TRUE	3	24	Amp		0.952574	N	N	N	85.2332
93	H9	FALSE	4	T	UNKNOWN	SYBR	None								20.3113	20.3526	0.0583124		-9.654	0.338931	0.239661		TRUE	10315.6	TRUE	3	15	Amp		0.93146	N	N	N	83.942
94	H10	FALSE	4	6	UNKNOWN	SYBR	None								24.2796	24.2506	0.0410026		2.99398	0.418988	0.296269		TRUE	25401	TRUE	3	25	Amp		0.959214	N	N	N	77.5467
95	H11	FALSE	4	a	UNKNOWN	SYBR	None								16.7912	16.8275	0.0513404		-14.3527	0.345816	0.244529		TRUE	13927	TRUE	3	10	Amp		0.970345	N	N	N	83.7158
Analysis Type	Singleplex
Endogenous Control	I
RQ Min/Max Confidence Level	95.0
Reference Sample	K
					Average	SD		∆CT1=Target gene-GAPDH			∆CT2=∆CT1-Blank ∆CT1				∆∆CT=2^-∆CT2
	GAPDH	Control	16.0928	15.8038	15.9483	0.204335
		LPS	16.4541	16.2351	16.3446	0.15491
		Compound 5 (200 μM)	16.5744	15.7078	16.1411	0.612816
		Compound 8 (200 μM)	16.8638	16.7912	16.8275	0.0513404
	COX-2	Control	23.1286	23.3212	23.2249	0.136221		7.18033	7.37298	7.27665		-0.096323	0.096323		1.06905	0.935414		1.06905	57.3808	41.0901	29.0494
		LPS	17.7788	17.6639	17.7213	0.0812038		1.43416	1.31932			-5.8425	-5.95733		57.3808	62.135		0.935414	62.135	44.4833	30.4799
		Compound 5 (200 μM)	18.0571	17.9426	17.9998	0.0809449		1.91593	1.80146			-5.36072	-5.47519		41.0901	44.4833		1.00223	59.7579
		Compound 8 (200 μM)	19.2437	19.1744	19.209	0.049036		2.41622	2.34687			-4.86044	-4.92978		29.0494	30.4799		0.0944916	3.36177
	INOS	Control	29.7509	29.5315	29.6412	0.155122		13.8026	13.5832	13.6929		0.109688	-0.109688		0.926789	1.07899
		LPS	22.5288	22.151	22.3399	0.267181		6.18422	5.80637			-7.50867	-7.88652		182.111	236.636		0.926789	182.111	107.632	53.8139
		Compound 5 (200 μM)	23.0841	23.2377	23.1609	0.108665		6.94293	7.09661			-6.74996	-6.59629		107.632	96.7566		1.07899	236.636	96.7566	77.5865
		Compound 8 (200 μM)	24.7705	24.2427	24.5066	0.37323		7.94299	7.41516			-5.74991	-6.27773		53.8139	77.5865		1.00289	209.373
																		0.107626	38.555
	TNF-α	Control	26.4398	26.4747	26.4572	0.0246893		10.4915	10.5264	10.5089		-0.017458	0.017458		1.01217	0.987972
		LPS	18.5186	18.5751	18.5469	0.0399668		2.174	2.23052			-8.33494	-8.27842		322.9	310.494		1.01217	322.9	194.428	123.011
		Compound 5 (200 μM)	19.047	19.1793	19.1131	0.0935703		2.90585	3.03818			-7.60309	-7.47076		194.428	177.388		0.987972	310.494	177.388	130.247
		Compound 8 (200 μM)	20.3938	20.3113	20.3526	0.0583124		3.56631	3.48384			-6.94264	-7.0251		123.011	130.247		1.00007	316.697	185.908	126.629
																		0.0171137	8.7723	12.0492	5.11682
	IL-6	Control	30.9533	30.6011	30.7772	0.249016		15.005	14.6529	14.8289		0.176081	-0.176081		0.885104	1.12981		0.885104	285.624	104.895	173.03
		LPS	23.0156	22.8835	22.9495	0.0933664		6.67097	6.53893			-8.15797	-8.29001		285.624	312.999		1.12981	312.999	63.0704	166.214
		Compound 5 (200 μM)	24.2573	24.9912	24.6242	0.518954		8.11614	8.85005			-6.7128	-5.97889		104.895	63.0704		1.00746	299.311	83.9827	169.622
		Compound 8 (200 μM)	24.2216	24.2796	24.2506	0.0410026		7.39406	7.45205			-7.43488	-7.37689		173.03	166.214		0.173033	19.3569	29.5745	4.82015

## Sheet: Melt Curve Raw Data
Block Type	96-Well 0.2-mL Block
Calibration Background is expired	No
Calibration Background performed on	07-22-2020
Calibration Pure Dye ABY is expired	No
Calibration Pure Dye ABY performed on	07-22-2020
Calibration Pure Dye FAM is expired	No
Calibration Pure Dye FAM performed on	07-22-2020
Calibration Pure Dye JUN is expired	No
Calibration Pure Dye JUN performed on	07-22-2020
Calibration Pure Dye NED is expired	No
Calibration Pure Dye NED performed on	07-22-2020
Calibration Pure Dye ROX is expired	No
Calibration Pure Dye ROX performed on	07-22-2020
Calibration Pure Dye SYBR is expired	No
Calibration Pure Dye SYBR performed on	07-22-2020
Calibration Pure Dye TAMRA is expired	No
Calibration Pure Dye TAMRA performed on	07-22-2020
Calibration Pure Dye VIC is expired	No
Calibration Pure Dye VIC performed on	07-22-2020
Calibration ROI is expired	No
Calibration ROI performed on	07-22-2020
Calibration Uniformity is expired	No
Calibration Uniformity performed on	07-22-2020
Chemistry	SYBR_GREEN
Date Created	2021-01-08 15:35:26 PM CST
Experiment Barcode
Experiment Comment
Experiment File Name	S:\20210107\20210107.eds
Experiment Name	20210107
Experiment Run End Time	2021-01-07 20:19:31 PM CST
Experiment Type	Comparative Cт (ΔΔCт)
Instrument Name	272324596
Instrument Serial Number	272324596
Instrument Type	QuantStudio™ 3 System
Passive Reference
Post-read Stage/Step
Pre-read Stage/Step
Quantification Cycle Method	Ct
Signal Smoothing On	true
Stage where Melt Analysis is performed	Stage3
Stage/ Cycle where Ct Analysis is performed	Stage2, Step2
User Name
Well	Well Position	Reading	Temperature	Fluorescence	Derivative	Target Name
2	A2	1	60.0006	311464	4994.42	GA
2	A2	2	60.3281	309391	4993.47	GA
2	A2	3	60.6556	306885	5001.32	GA
2	A2	4	60.9831	307199	5035.78	GA
2	A2	5	61.3106	305385	5108.32	GA
2	A2	6	61.6381	303402	5213.2	GA
2	A2	7	61.9656	302098	5323.79	GA
2	A2	8	62.2931	300516	5401.99	GA
2	A2	9	62.6206	297578	5441.67	GA
2	A2	10	62.9481	295930	5444.88	GA
2	A2	11	63.2756	293433	5429.82	GA
2	A2	12	63.6031	293431	5415.85	GA
2	A2	13	63.9305	291170	5408.66	GA
2	A2	14	64.258	289906	5397.24	GA
2	A2	15	64.5855	287121	5364.13	GA
2	A2	16	64.913	284494	5299.6	GA
2	A2	17	65.2405	283714	5203.11	GA
2	A2	18	65.568	281593	5107.2	GA
2	A2	19	65.8955	280319	5039.3	GA
2	A2	20	66.223	278930	5017.52	GA
2	A2	21	66.5505	276451	5046.68	GA
2	A2	22	66.878	275767	5120.51	GA
2	A2	23	67.2055	273223	5224.77	GA
2	A2	24	67.533	271604	5335.54	GA
2	A2	25	67.8605	270533	5422.47	GA
2	A2	26	68.188	268055	5472	GA
2	A2	27	68.5155	265132	5465.65	GA
2	A2	28	68.843	263895	5397.67	GA
2	A2	29	69.1705	262700	5274.84	GA
2	A2	30	69.498	259369	5111.96	GA
2	A2	31	69.8255	258573	4959.1	GA
2	A2	32	70.153	257554	4850.85	GA
2	A2	33	70.4805	255931	4807.86	GA
2	A2	34	70.808	254133	4832.11	GA
2	A2	35	71.1355	252331	4909.71	GA
2	A2	36	71.463	251054	5018.22	GA
2	A2	37	71.7905	249035	5135.59	GA
2	A2	38	72.1179	247332	5245.89	GA
2	A2	39	72.4454	244761	5337.29	GA
2	A2	40	72.7729	244293	5406.3	GA
2	A2	41	73.1004	241705	5462.32	GA
2	A2	42	73.4279	240096	5508.64	GA
2	A2	43	73.7554	237312	5549.29	GA
2	A2	44	74.0829	237037	5588.68	GA
2	A2	45	74.4104	234405	5630.35	GA
2	A2	46	74.7379	232429	5675.98	GA
2	A2	47	75.0654	230668	5726.06	GA
2	A2	48	75.3929	229225	5782.83	GA
2	A2	49	75.7204	226036	5853.31	GA
2	A2	50	76.0479	224823	5949.38	GA
2	A2	51	76.3754	222612	6082.14	GA
2	A2	52	76.7029	221397	6252.79	GA
2	A2	53	77.0304	219390	6446.67	GA
2	A2	54	77.3579	215940	6636.06	GA
2	A2	55	77.6854	213734	6791.7	GA
2	A2	56	78.0129	211095	6896.42	GA
2	A2	57	78.3404	208892	6952.1	GA
2	A2	58	78.6679	206702	6976.27	GA
2	A2	59	78.9954	204803	6992.52	GA
2	A2	60	79.3228	201949	7023.73	GA
2	A2	61	79.6503	199714	7093.16	GA
2	A2	62	79.9778	197634	7235.79	GA
2	A2	63	80.3053	194944	7517.08	GA
2	A2	64	80.6328	193154	8055.21	GA
2	A2	65	80.9603	189883	9041.63	GA
2	A2	66	81.2878	188476	10748.8	GA
2	A2	67	81.6153	185811	13505.4	GA
2	A2	68	81.9428	182394	17613.9	GA
2	A2	69	82.2703	177827	23198.9	GA
2	A2	70	82.5978	172928	30016.5	GA
2	A2	71	82.9253	165014	37315.8	GA
2	A2	72	83.2528	148894	43874.3	GA
2	A2	73	83.5803	118661	48280.1	GA
2	A2	74	83.9078	79366.5	49398.8	GA
2	A2	75	84.2353	48722.8	46820.1	GA
2	A2	76	84.5628	35812.8	41044.7	GA
2	A2	77	84.8903	31015.7	33299.9	GA
2	A2	78	85.2178	29880.8	25080.3	GA
2	A2	79	85.5453	28572.1	17655.7	GA
2	A2	80	85.8728	28550.6	11767.2	GA
2	A2	81	86.2003	27472.5	7593.13	GA
2	A2	82	86.5278	27070.8	4855.78	GA
2	A2	83	86.8553	26366.2	3046.11	GA
2	A2	84	87.1827	26189.8	2021.88	GA
2	A2	85	87.5102	25223.7	1437.61	GA
2	A2	86	87.8377	24765.8	1082.03	GA
2	A2	87	88.1652	24508.7	855.201	GA
2	A2	88	88.4927	24851.2	725.869	GA
2	A2	89	88.8202	24925.1	687.935	GA
2	A2	90	89.1477	24425.9	728.773	GA
2	A2	91	89.4752	23842.9	817.102	GA
2	A2	92	89.8027	23314.2	909.971	GA
2	A2	93	90.1302	22531.3	969.703	GA
2	A2	94	90.4577	21821	977.895	GA
2	A2	95	90.7852	22402.1	937.755	GA
2	A2	96	91.1127	21241.5	865.705	GA
2	A2	97	91.4402	21755.5	780.024	GA
2	A2	98	91.7677	20410.4	694.511	GA
2	A2	99	92.0952	20687.2	618.651	GA
2	A2	100	92.4227	20311.3	559.756	GA
2	A2	101	92.7502	20568.7	522.049	GA
2	A2	102	93.0777	20063.8	502.741	GA
2	A2	103	93.4052	19873.4	489.94	GA
2	A2	104	93.7327	18893.6	466.636	GA
2	A2	105	94.0602	19257.3	419.389	GA
2	A2	106	94.3877	18320.1	345.743	GA
2	A2	107	94.7151	19325.2	254.823	GA
3	A3	1	60.0003	147870	4737.61	INOS
3	A3	2	60.3282	145393	4771.29	INOS
3	A3	3	60.6561	143775	4779.58	INOS
3	A3	4	60.9839	141702	4760.85	INOS
3	A3	5	61.3118	140475	4727.03	INOS
3	A3	6	61.6397	138745	4698.32	INOS
3	A3	7	61.9676	137443	4693.19	INOS
3	A3	8	62.2955	135783	4719.7	INOS
3	A3	9	62.6234	134370	4772.09	INOS
3	A3	10	62.9512	132749	4834.24	INOS
3	A3	11	63.2791	131013	4887.07	INOS
3	A3	12	63.607	128676	4916.23	INOS
3	A3	13	63.9349	126626	4916.07	INOS
3	A3	14	64.2628	125409	4888.93	INOS
3	A3	15	64.5906	123521	4841.44	INOS
3	A3	16	64.9185	121650	4781.29	INOS
3	A3	17	65.2464	119531	4715.88	INOS
3	A3	18	65.5743	118352	4652.24	INOS
3	A3	19	65.9022	116249	4596.53	INOS
3	A3	20	66.2301	114769	4552.49	INOS
3	A3	21	66.5579	113988	4520.27	INOS
3	A3	22	66.8858	111364	4496.88	INOS
3	A3	23	67.2137	109943	4478.55	INOS
3	A3	24	67.5416	108322	4463.31	INOS
3	A3	25	67.8695	107351	4451.84	INOS
3	A3	26	68.1973	104830	4446.31	INOS
3	A3	27	68.5252	103612	4447.44	INOS
3	A3	28	68.8531	102063	4452.07	INOS
3	A3	29	69.181	101483	4452.84	INOS
3	A3	30	69.5089	98498	4441.57	INOS
3	A3	31	69.8368	96592.8	4414.55	INOS
3	A3	32	70.1646	95700	4375.87	INOS
3	A3	33	70.4925	94271.1	4335.75	INOS
3	A3	34	70.8204	92684.1	4303.97	INOS
3	A3	35	71.1483	91496.5	4283.42	INOS
3	A3	36	71.4762	89615.7	4268.18	INOS
3	A3	37	71.804	88403.6	4247.75	INOS
3	A3	38	72.1319	86132.9	4214.22	INOS
3	A3	39	72.4598	85147.3	4167.52	INOS
3	A3	40	72.7877	83588	4115.49	INOS
3	A3	41	73.1156	83006	4068.95	INOS
3	A3	42	73.4435	80749.2	4035.55	INOS
3	A3	43	73.7713	80635.5	4011.75	INOS
3	A3	44	74.0992	78275.6	3997.28	INOS
3	A3	45	74.4271	76657.2	3986.99	INOS
3	A3	46	74.755	76386.6	3973.19	INOS
3	A3	47	75.0829	74391.2	3951.95	INOS
3	A3	48	75.4107	72996.4	3921.6	INOS
3	A3	49	75.7386	71829.8	3881.29	INOS
3	A3	50	76.0665	71047.1	3831.38	INOS
3	A3	51	76.3944	68110.7	3775.08	INOS
3	A3	52	76.7223	68250	3718.42	INOS
3	A3	53	77.0501	66805.6	3667.41	INOS
3	A3	54	77.378	65928.9	3623.59	INOS
3	A3	55	77.7059	64224.3	3582.42	INOS
3	A3	56	78.0338	62696.1	3536.24	INOS
3	A3	57	78.3617	61679.3	3479.74	INOS
3	A3	58	78.6896	60725.2	3413	INOS
3	A3	59	79.0174	59842.5	3340.22	INOS
3	A3	60	79.3453	58743	3266.2	INOS
3	A3	61	79.6732	56989.2	3194.73	INOS
3	A3	62	80.0011	56195.3	3129.86	INOS
3	A3	63	80.329	55699.8	3077.36	INOS
3	A3	64	80.6568	54573.4	3043.27	INOS
3	A3	65	80.9847	52873.8	3030.16	INOS
3	A3	66	81.3126	53266.9	3035.24	INOS
3	A3	67	81.6405	51439.3	3054.29	INOS
3	A3	68	81.9684	50047.3	3092.51	INOS
3	A3	69	82.2963	48893.9	3177.32	INOS
3	A3	70	82.6241	48310.5	3366.82	INOS
3	A3	71	82.952	47544.4	3747.93	INOS
3	A3	72	83.2799	46558.5	4293.38	INOS
3	A3	73	83.6078	45438.6	5005.76	INOS
3	A3	74	83.9357	44000.6	5997.44	INOS
3	A3	75	84.2635	41844.7	7219.6	INOS
3	A3	76	84.5914	38870.1	8526.07	INOS
3	A3	77	84.9193	32291.7	9677.2	INOS
3	A3	78	85.2472	21370.7	10393.3	INOS
3	A3	79	85.5751	11968.7	10451.2	INOS
3	A3	80	85.903	9144.96	9780.98	INOS
3	A3	81	86.2308	8281.35	8507.75	INOS
3	A3	82	86.5587	7880.03	6906.95	INOS
3	A3	83	86.8866	8172.23	5295.91	INOS
3	A3	84	87.2145	8292.71	3871.49	INOS
3	A3	85	87.5424	8150.41	2359.03	INOS
3	A3	86	87.8702	6670.22	1358.67	INOS
3	A3	87	88.1981	7183.78	755.255	INOS
3	A3	88	88.526	7398.67	413.935	INOS
3	A3	89	88.8539	7300.49	232.52	INOS
3	A3	90	89.1818	6465.65	152.676	INOS
3	A3	91	89.5097	7507.35	144.932	INOS
3	A3	92	89.8375	7414.34	187.91	INOS
3	A3	93	90.1654	6402.42	255.717	INOS
3	A3	94	90.4933	6284.2	317.845	INOS
3	A3	95	90.8212	6090.02	347.967	INOS
3	A3	96	91.1491	5542.16	333.822	INOS
3	A3	97	91.4769	5838.09	280.772	INOS
3	A3	98	91.8048	5259.21	206.362	INOS
3	A3	99	92.1327	6345.56	129.269	INOS
3	A3	100	92.4606	5031.9	59.637	INOS
3	A3	101	92.7885	5560.16	-3.47192	INOS
3	A3	102	93.1163	5353.26	-66.9067	INOS
3	A3	103	93.4442	4455.69	-135.255	INOS
3	A3	104	93.7721	6175.96	-206.138	INOS
3	A3	105	94.1	5184.32	-272.129	INOS
3	A3	106	94.4279	5662.5	-326.876	INOS
3	A3	107	94.7558	5342.83	-369.974	INOS
4	A4	1	60.0003	301274	4857.65	COX-2
4	A4	2	60.3282	299300	4912.02	COX-2
4	A4	3	60.6561	298791	4985.25	COX-2
4	A4	4	60.9839	296690	5079.51	COX-2
4	A4	5	61.3118	295445	5189.96	COX-2
4	A4	6	61.6397	293600	5302.83	COX-2
4	A4	7	61.9676	291557	5398.96	COX-2
4	A4	8	62.2955	290022	5458.46	COX-2
4	A4	9	62.6234	287201	5480.97	COX-2
4	A4	10	62.9512	285772	5478.54	COX-2
4	A4	11	63.2791	283593	5468.44	COX-2
4	A4	12	63.607	282365	5466.48	COX-2
4	A4	13	63.9349	280818	5478.9	COX-2
4	A4	14	64.2628	278421	5500.21	COX-2
4	A4	15	64.5906	276647	5518.69	COX-2
4	A4	16	64.9185	274703	5525.38	COX-2
4	A4	17	65.2464	271699	5519.6	COX-2
4	A4	18	65.5743	271231	5508.3	COX-2
4	A4	19	65.9022	268417	5499.98	COX-2
4	A4	20	66.2301	266830	5498.17	COX-2
4	A4	21	66.5579	265112	5498.84	COX-2
4	A4	22	66.8858	263227	5493.19	COX-2
4	A4	23	67.2137	260505	5473.3	COX-2
4	A4	24	67.5416	258694	5436.79	COX-2
4	A4	25	67.8695	257270	5382.65	COX-2
4	A4	26	68.1973	255344	5322.41	COX-2
4	A4	27	68.5252	253085	5266.96	COX-2
4	A4	28	68.8531	251333	5225.03	COX-2
4	A4	29	69.181	250126	5203.93	COX-2
4	A4	30	69.5089	247912	5209.04	COX-2
4	A4	31	69.8368	245800	5242.12	COX-2
4	A4	32	70.1646	244850	5299.12	COX-2
4	A4	33	70.4925	242517	5368.97	COX-2
4	A4	34	70.8204	241041	5434.64	COX-2
4	A4	35	71.1483	237421	5475.34	COX-2
4	A4	36	71.4762	237131	5487	COX-2
4	A4	37	71.804	235178	5468.37	COX-2
4	A4	38	72.1319	231620	5429.51	COX-2
4	A4	39	72.4598	230483	5384.48	COX-2
4	A4	40	72.7877	229571	5361	COX-2
4	A4	41	73.1156	227968	5373.36	COX-2
4	A4	42	73.4435	225629	5419.75	COX-2
4	A4	43	73.7713	223331	5478.14	COX-2
4	A4	44	74.0992	222306	5533.42	COX-2
4	A4	45	74.4271	218919	5574.93	COX-2
4	A4	46	74.755	218173	5601.5	COX-2
4	A4	47	75.0829	215653	5617.91	COX-2
4	A4	48	75.4107	214335	5626.6	COX-2
4	A4	49	75.7386	212756	5622.87	COX-2
4	A4	50	76.0665	209301	5599.5	COX-2
4	A4	51	76.3944	207356	5557.31	COX-2
4	A4	52	76.7223	205775	5513.68	COX-2
4	A4	53	77.0501	204464	5500.98	COX-2
4	A4	54	77.378	203373	5555.55	COX-2
4	A4	55	77.7059	200534	5706.75	COX-2
4	A4	56	78.0338	199585	5976.57	COX-2
4	A4	57	78.3617	196222	6393.94	COX-2
4	A4	58	78.6896	194140	7019.42	COX-2
4	A4	59	79.0174	192438	7970.27	COX-2
4	A4	60	79.3453	190162	9435.12	COX-2
4	A4	61	79.6732	186676	11664.5	COX-2
4	A4	62	80.0011	183081	14919.2	COX-2
4	A4	63	80.329	179178	19361.4	COX-2
4	A4	64	80.6568	174426	24898.7	COX-2
4	A4	65	80.9847	165945	31042.3	COX-2
4	A4	66	81.3126	153654	36882.1	COX-2
4	A4	67	81.6405	129747	41260.2	COX-2
4	A4	68	81.9684	90013.5	43131.2	COX-2
4	A4	69	82.2963	61150	41959.2	COX-2
4	A4	70	82.6241	51178.6	37944.6	COX-2
4	A4	71	82.952	45873.4	31948.9	COX-2
4	A4	72	83.2799	40916.9	25158.2	COX-2
4	A4	73	83.6078	38792	18673.2	COX-2
4	A4	74	83.9357	36650.1	13223.1	COX-2
4	A4	75	84.2635	35939.5	9093.7	COX-2
4	A4	76	84.5914	35180.1	6226.98	COX-2
4	A4	77	84.9193	34237.9	4256.41	COX-2
4	A4	78	85.2472	34423.8	3019.74	COX-2
4	A4	79	85.5751	33415.4	2331.16	COX-2
4	A4	80	85.903	32992.4	1968.85	COX-2
4	A4	81	86.2308	32245.7	1772.38	COX-2
4	A4	82	86.5587	31431	1636.27	COX-2
4	A4	83	86.8866	30429.4	1504.05	COX-2
4	A4	84	87.2145	30674.6	1360.82	COX-2
4	A4	85	87.5424	30561	1220.85	COX-2
4	A4	86	87.8702	29693.3	1111.54	COX-2
4	A4	87	88.1981	30138.6	1057.57	COX-2
4	A4	88	88.526	29149.4	1069.62	COX-2
4	A4	89	88.8539	29820.6	1139.76	COX-2
4	A4	90	89.1818	28560.9	1243.5	COX-2
4	A4	91	89.5097	27781.1	1347.35	COX-2
4	A4	92	89.8375	27080.2	1419.32	COX-2
4	A4	93	90.1654	27031.9	1438.02	COX-2
4	A4	94	90.4933	26066.7	1397.24	COX-2
4	A4	95	90.8212	25735.7	1305.11	COX-2
4	A4	96	91.1491	25166.6	1179.78	COX-2
4	A4	97	91.4769	25351.3	1044.07	COX-2
4	A4	98	91.8048	24497.4	919.795	COX-2
4	A4	99	92.1327	25096.3	822.499	COX-2
4	A4	100	92.4606	24679.8	757.828	COX-2
4	A4	101	92.7885	23879.8	721.431	COX-2
4	A4	102	93.1163	23765	702.357	COX-2
4	A4	103	93.4442	23850	687.707	COX-2
4	A4	104	93.7721	23633.7	665.846	COX-2
4	A4	105	94.1	22686.7	627.8	COX-2
4	A4	106	94.4279	23008.1	568.381	COX-2
4	A4	107	94.7558	22439.6	487.743	COX-2
5	A5	1	60.0007	358593	5024.9	TNF-a
5	A5	2	60.3284	356798	5118.94	TNF-a
5	A5	3	60.656	355232	5220.43	TNF-a
5	A5	4	60.9836	353757	5330.29	TNF-a
5	A5	5	61.3113	352572	5448.32	TNF-a
5	A5	6	61.6389	349945	5569.36	TNF-a
5	A5	7	61.9666	348694	5682.49	TNF-a
5	A5	8	62.2942	346962	5775.37	TNF-a
5	A5	9	62.6219	344338	5840.31	TNF-a
5	A5	10	62.9495	342079	5878.89	TNF-a
5	A5	11	63.2772	340430	5900.96	TNF-a
5	A5	12	63.6048	339375	5919.71	TNF-a
5	A5	13	63.9325	336624	5946.03	TNF-a
5	A5	14	64.2601	334625	5985.59	TNF-a
5	A5	15	64.5877	332347	6037.77	TNF-a
5	A5	16	64.9154	331380	6095.55	TNF-a
5	A5	17	65.243	328302	6147.91	TNF-a
5	A5	18	65.5707	326691	6183.89	TNF-a
5	A5	19	65.8983	324029	6194.97	TNF-a
5	A5	20	66.226	321763	6179.31	TNF-a
5	A5	21	66.5536	320002	6142.21	TNF-a
5	A5	22	66.8813	318217	6094.25	TNF-a
5	A5	23	67.2089	315282	6047.16	TNF-a
5	A5	24	67.5366	313637	6011.8	TNF-a
5	A5	25	67.8642	312039	5993.65	TNF-a
5	A5	26	68.1918	309030	5987.71	TNF-a
5	A5	27	68.5195	308755	5980.19	TNF-a
5	A5	28	68.8471	305166	5954.52	TNF-a
5	A5	29	69.1748	303013	5903.18	TNF-a
5	A5	30	69.5024	301277	5835.62	TNF-a
5	A5	31	69.8301	298832	5777.85	TNF-a
5	A5	32	70.1577	298285	5760.38	TNF-a
5	A5	33	70.4854	295544	5802.48	TNF-a
5	A5	34	70.813	294345	5900.66	TNF-a
5	A5	35	71.1407	291638	6029.06	TNF-a
5	A5	36	71.4683	289871	6148.47	TNF-a
5	A5	37	71.796	287204	6229.37	TNF-a
5	A5	38	72.1236	284591	6260.72	TNF-a
5	A5	39	72.4512	283008	6252.46	TNF-a
5	A5	40	72.7789	280494	6228.72	TNF-a
5	A5	41	73.1065	279403	6213.3	TNF-a
5	A5	42	73.4342	277333	6217.39	TNF-a
5	A5	43	73.7618	275089	6236.85	TNF-a
5	A5	44	74.0895	271976	6260.17	TNF-a
5	A5	45	74.4171	270645	6280.07	TNF-a
5	A5	46	74.7448	268506	6299.52	TNF-a
5	A5	47	75.0724	266411	6328.97	TNF-a
5	A5	48	75.4001	264469	6377.89	TNF-a
5	A5	49	75.7277	262750	6448.69	TNF-a
5	A5	50	76.0554	259495	6536.67	TNF-a
5	A5	51	76.383	257454	6634.15	TNF-a
5	A5	52	76.7106	255538	6733.54	TNF-a
5	A5	53	77.0383	253256	6826.46	TNF-a
5	A5	54	77.3659	251278	6902.27	TNF-a
5	A5	55	77.6936	248646	6951.25	TNF-a
5	A5	56	78.0212	244876	6973.45	TNF-a
5	A5	57	78.3489	243246	6986.27	TNF-a
5	A5	58	78.6765	241724	7023.87	TNF-a
5	A5	59	79.0042	239602	7126.13	TNF-a
5	A5	60	79.3318	237167	7324.45	TNF-a
5	A5	61	79.6595	234956	7634.35	TNF-a
5	A5	62	79.9871	231302	8059.85	TNF-a
5	A5	63	80.3148	230132	8608.55	TNF-a
5	A5	64	80.6424	226799	9316.25	TNF-a
5	A5	65	80.97	223270	10280.3	TNF-a
5	A5	66	81.2977	219611	11698.5	TNF-a
5	A5	67	81.6253	216232	13896	TNF-a
5	A5	68	81.953	213227	17305	TNF-a
5	A5	69	82.2806	207817	22358.3	TNF-a
5	A5	70	82.6083	204573	29279.8	TNF-a
5	A5	71	82.9359	198533	37822.4	TNF-a
5	A5	72	83.2636	187027	47079	TNF-a
5	A5	73	83.5912	168005	55522.8	TNF-a
5	A5	74	83.9189	130120	61362.9	TNF-a
5	A5	75	84.2465	84279.4	63130.7	TNF-a
5	A5	76	84.5742	47149.7	60239.6	TNF-a
5	A5	77	84.9018	30400.9	53230.1	TNF-a
5	A5	78	85.2294	24489.4	43563.1	TNF-a
5	A5	79	85.5571	23708.2	33075.9	TNF-a
5	A5	80	85.8847	22560.1	23381.2	TNF-a
5	A5	81	86.2124	22008.1	15479.7	TNF-a
5	A5	82	86.54	19912	9688.77	TNF-a
5	A5	83	86.8677	20334.4	5810.97	TNF-a
5	A5	84	87.1953	20239.3	3358.19	TNF-a
5	A5	85	87.523	20299.2	1955.03	TNF-a
5	A5	86	87.8506	19577.6	1215.79	TNF-a
5	A5	87	88.1783	19479.2	872.785	TNF-a
5	A5	88	88.5059	19805.1	754.056	TNF-a
5	A5	89	88.8335	19478.6	749.479	TNF-a
5	A5	90	89.1612	18456.6	786.023	TNF-a
5	A5	91	89.4888	17870.2	816.913	TNF-a
5	A5	92	89.8165	18018.5	819.166	TNF-a
5	A5	93	90.1441	17395.8	791.089	TNF-a
5	A5	94	90.4718	17299.7	744.51	TNF-a
5	A5	95	90.7994	17419.1	693.293	TNF-a
5	A5	96	91.1271	16689.7	644.298	TNF-a
5	A5	97	91.4547	16741.6	595.838	TNF-a
5	A5	98	91.7824	15993.1	543.296	TNF-a
5	A5	99	92.11	15572.7	486.225	TNF-a
5	A5	100	92.4377	16543.4	430.775	TNF-a
5	A5	101	92.7653	15814.2	385.783	TNF-a
5	A5	102	93.0929	15665.3	356.199	TNF-a
5	A5	103	93.4206	15102.9	339.282	TNF-a
5	A5	104	93.7482	15715.4	325.866	TNF-a
5	A5	105	94.0759	14938.7	305.041	TNF-a
5	A5	106	94.4035	14863.1	268.943	TNF-a
5	A5	107	94.7312	14494.7	215.568	TNF-a
6	A6	1	60.0007	316716	3531.74	IL-6
6	A6	2	60.3284	314643	3656.32	IL-6
6	A6	3	60.656	313453	3762.37	IL-6
6	A6	4	60.9836	312199	3850.13	IL-6
6	A6	5	61.3113	311025	3930.46	IL-6
6	A6	6	61.6389	309097	4020.66	IL-6
6	A6	7	61.9666	307494	4135.77	IL-6
6	A6	8	62.2942	306597	4280.43	IL-6
6	A6	9	62.6219	305622	4446.44	IL-6
6	A6	10	62.9495	303550	4616.63	IL-6
6	A6	11	63.2772	300685	4762.55	IL-6
6	A6	12	63.6048	299284	4889.37	IL-6
6	A6	13	63.9325	297967	4993.64	IL-6
6	A6	14	64.2601	295911	5074.19	IL-6
6	A6	15	64.5877	294049	5131.76	IL-6
6	A6	16	64.9154	291436	5172.11	IL-6
6	A6	17	65.243	289189	5209.34	IL-6
6	A6	18	65.5707	287143	5263.11	IL-6
6	A6	19	65.8983	286271	5349.06	IL-6
6	A6	20	66.226	284107	5468.55	IL-6
6	A6	21	66.5536	281414	5605.02	IL-6
6	A6	22	66.8813	279638	5731.08	IL-6
6	A6	23	67.2089	277077	5821.27	IL-6
6	A6	24	67.5366	274181	5863.82	IL-6
6	A6	25	67.8642	271245	5864.01	IL-6
6	A6	26	68.1918	270334	5839.06	IL-6
6	A6	27	68.5195	267861	5809.56	IL-6
6	A6	28	68.8471	265466	5792.98	IL-6
6	A6	29	69.1748	262849	5802.48	IL-6
6	A6	30	69.5024	260420	5847.18	IL-6
6	A6	31	69.8301	259655	5930.33	IL-6
6	A6	32	70.1577	256546	6045.46	IL-6
6	A6	33	70.4854	254217	6174.68	IL-6
6	A6	34	70.813	252007	6292.83	IL-6
6	A6	35	71.1407	248386	6376.74	IL-6
6	A6	36	71.4683	246393	6413.93	IL-6
6	A6	37	71.796	243479	6405.51	IL-6
6	A6	38	72.1236	241538	6362.77	IL-6
6	A6	39	72.4512	239142	6300.73	IL-6
6	A6	40	72.7789	236639	6234.06	IL-6
6	A6	41	73.1065	233913	6177.52	IL-6
6	A6	42	73.4342	231658	6149.61	IL-6
6	A6	43	73.7618	230571	6178.43	IL-6
6	A6	44	74.0895	226947	6311	IL-6
6	A6	45	74.4171	225686	6630.67	IL-6
6	A6	46	74.7448	222869	7285.25	IL-6
6	A6	47	75.0724	220313	8520.59	IL-6
6	A6	48	75.4001	218490	10699.1	IL-6
6	A6	49	75.7277	214936	14266.6	IL-6
6	A6	50	76.0554	211553	19627.6	IL-6
6	A6	51	76.383	207970	26919.2	IL-6
6	A6	52	76.7106	201457	35742.7	IL-6
6	A6	53	77.0383	189254	44997.4	IL-6
6	A6	54	77.3659	163437	52985.7	IL-6
6	A6	55	77.6936	113195	57860.2	IL-6
6	A6	56	78.0212	57267.1	58282.8	IL-6
6	A6	57	78.3489	26307.6	53982.4	IL-6
6	A6	58	78.6765	20350.1	45899.2	IL-6
6	A6	59	79.0042	19208.7	35819.5	IL-6
6	A6	60	79.3318	19158.8	25699.1	IL-6
6	A6	61	79.6595	18021.3	17030.5	IL-6
6	A6	62	79.9871	17942.3	10531.5	IL-6
6	A6	63	80.3148	16658.4	6204.75	IL-6
6	A6	64	80.6424	17019	3526.57	IL-6
6	A6	65	80.97	16378.8	1995.36	IL-6
6	A6	66	81.2977	15723.7	1233.75	IL-6
6	A6	67	81.6253	16785.7	873.492	IL-6
6	A6	68	81.953	15688.4	696.439	IL-6
6	A6	69	82.2806	14039.8	591.023	IL-6
6	A6	70	82.6083	14930	509.91	IL-6
6	A6	71	82.9359	15250.9	438.994	IL-6
6	A6	72	83.2636	14852.2	377.612	IL-6
6	A6	73	83.5912	13732.7	328.573	IL-6
6	A6	74	83.9189	14284.5	295.832	IL-6
6	A6	75	84.2465	13741.9	285.16	IL-6
6	A6	76	84.5742	13983.4	302.869	IL-6
6	A6	77	84.9018	13919.1	351.307	IL-6
6	A6	78	85.2294	13444.9	424.069	IL-6
6	A6	79	85.5571	12659.4	504.886	IL-6
6	A6	80	85.8847	13089.5	571.492	IL-6
6	A6	81	86.2124	12509	602.773	IL-6
6	A6	82	86.54	11338.2	586.265	IL-6
6	A6	83	86.8677	11500.5	523.13	IL-6
6	A6	84	87.1953	11349.9	428.436	IL-6
6	A6	85	87.523	11529	326.097	IL-6
6	A6	86	87.8506	10945.1	240.344	IL-6
6	A6	87	88.1783	11377.5	187.516	IL-6
6	A6	88	88.5059	10940.2	171.777	IL-6
6	A6	89	88.8335	11538.9	185.994	IL-6
6	A6	90	89.1612	9801.89	216.341	IL-6
6	A6	91	89.4888	10753.1	247.824	IL-6
6	A6	92	89.8165	10659.7	268.605	IL-6
6	A6	93	90.1441	10017.8	272.494	IL-6
6	A6	94	90.4718	9133.53	259.654	IL-6
6	A6	95	90.7994	9660.5	235.122	IL-6
6	A6	96	91.1271	10261.8	205.085	IL-6
6	A6	97	91.4547	9508.46	172.896	IL-6
6	A6	98	91.7824	8840.62	138.318	IL-6
6	A6	99	92.11	8793.23	101.068	IL-6
6	A6	100	92.4377	9028.87	65.127	IL-6
6	A6	101	92.7653	9775.01	38.8335	IL-6
6	A6	102	93.0929	8303.01	29.8062	IL-6
6	A6	103	93.4206	9336.42	39.0015	IL-6
6	A6	104	93.7482	8462.48	58.9834	IL-6
6	A6	105	94.0759	8677.36	77.5488	IL-6
6	A6	106	94.4035	8413.42	83.7881	IL-6
6	A6	107	94.7312	7861.54	72.688	IL-6
7	A7	1	60.0006	321109	4443.22	C
7	A7	2	60.3283	319202	4512.41	C
7	A7	3	60.656	318174	4588.32	C
7	A7	4	60.9837	316768	4673.67	C
7	A7	5	61.3114	315315	4769.66	C
7	A7	6	61.6391	313809	4872.44	C
7	A7	7	61.9668	311600	4971.97	C
7	A7	8	62.2945	310317	5055.47	C
7	A7	9	62.6222	308840	5114.4	C
7	A7	10	62.9499	306646	5150.94	C
7	A7	11	63.2776	303830	5178.26	C
7	A7	12	63.6053	303117	5212.96	C
7	A7	13	63.9329	302180	5264.42	C
7	A7	14	64.2606	299851	5328.77	C
7	A7	15	64.5883	297802	5392.37	C
7	A7	16	64.916	295584	5441.79	C
7	A7	17	65.2437	293777	5483.68	C
7	A7	18	65.5714	291231	5526.4	C
7	A7	19	65.8991	290816	5575.9	C
7	A7	20	66.2268	288491	5626.03	C
7	A7	21	66.5545	285963	5657.47	C
7	A7	22	66.8822	284190	5646.93	C
7	A7	23	67.2099	281584	5580.3	C
7	A7	24	67.5376	279636	5462.04	C
7	A7	25	67.8653	277664	5307.26	C
7	A7	26	68.193	276267	5149.09	C
7	A7	27	68.5207	274418	5034.02	C
7	A7	28	68.8484	272778	4986.44	C
7	A7	29	69.1761	271914	5012.15	C
7	A7	30	69.5038	269439	5099.02	C
7	A7	31	69.8315	268028	5222.51	C
7	A7	32	70.1592	265361	5353.38	C
7	A7	33	70.4869	264625	5455.81	C
7	A7	34	70.8146	261695	5520.22	C
7	A7	35	71.1423	259340	5542.35	C
7	A7	36	71.47	257826	5525.93	C
7	A7	37	71.7976	255991	5483.97	C
7	A7	38	72.1253	253943	5434.76	C
7	A7	39	72.453	252417	5396.82	C
7	A7	40	72.7807	250339	5385.66	C
7	A7	41	73.1084	249011	5411.61	C
7	A7	42	73.4361	246632	5478.69	C
7	A7	43	73.7638	245339	5582.3	C
7	A7	44	74.0915	243165	5707.12	C
7	A7	45	74.4192	241938	5827.46	C
7	A7	46	74.7469	238725	5913.66	C
7	A7	47	75.0746	236681	5943.2	C
7	A7	48	75.4023	234513	5912.11	C
7	A7	49	75.73	231694	5839.03	C
7	A7	50	76.0577	230992	5758.57	C
7	A7	51	76.3854	229243	5706.56	C
7	A7	52	76.7131	226845	5705.79	C
7	A7	53	77.0408	225179	5760.29	C
7	A7	54	77.3685	223569	5861.44	C
7	A7	55	77.6962	220779	6003.46	C
7	A7	56	78.0239	218133	6202.02	C
7	A7	57	78.3516	217447	6510.75	C
7	A7	58	78.6793	213935	7034.89	C
7	A7	59	79.007	212938	7944.99	C
7	A7	60	79.3347	211087	9491.99	C
7	A7	61	79.6623	207742	12011.7	C
7	A7	62	79.99	203443	15887.3	C
7	A7	63	80.3177	200755	21429.9	C
7	A7	64	80.6454	196357	28668.4	C
7	A7	65	80.9731	188199	37112	C
7	A7	66	81.3008	178700	45631.6	C
7	A7	67	81.6285	155330	52612.1	C
7	A7	68	81.9562	108633	56414	C
7	A7	69	82.2839	61266.1	55980	C
7	A7	70	82.6116	42220	51281.9	C
7	A7	71	82.9393	33519.8	43352	C
7	A7	72	83.267	29751.1	33875.5	C
7	A7	73	83.5947	27857.7	24572	C
7	A7	74	83.9224	27587.1	16681	C
7	A7	75	84.2501	26415.6	10753.3	C
7	A7	76	84.5778	25432.2	6746.2	C
7	A7	77	84.9055	25208.6	4143.75	C
7	A7	78	85.2332	24097.1	2570.51	C
7	A7	79	85.5609	24263.2	1737.31	C
7	A7	80	85.8886	23286.9	1327.72	C
7	A7	81	86.2163	24557.3	1146.56	C
7	A7	82	86.544	22615.3	1079.06	C
7	A7	83	86.8717	21718.4	1056.28	C
7	A7	84	87.1993	22534.5	1036.3	C
7	A7	85	87.527	21051	996.583	C
7	A7	86	87.8547	21043.6	929.873	C
7	A7	87	88.1824	20717.3	840.062	C
7	A7	88	88.5101	20075.6	738.718	C
7	A7	89	88.8378	20026.5	642.841	C
7	A7	90	89.1655	19484.6	572.069	C
7	A7	91	89.4932	19897.6	543.151	C
7	A7	92	89.8209	19736.7	562.372	C
7	A7	93	90.1486	19015.2	620.251	C
7	A7	94	90.4763	18747.2	693.002	C
7	A7	95	90.804	18100.7	751.083	C
7	A7	96	91.1317	17253.3	770.099	C
7	A7	97	91.4594	17563.7	738.071	C
7	A7	98	91.7871	17104.4	656.687	C
7	A7	99	92.1148	16549.4	538.834	C
7	A7	100	92.4425	15852.2	405.694	C
7	A7	101	92.7702	16713	283.546	C
7	A7	102	93.0979	16304.3	198.086	C
7	A7	103	93.4256	16398.8	165.631	C
7	A7	104	93.7533	16249	185.19	C
7	A7	105	94.081	16089	237.27	C
7	A7	106	94.4087	14897.8	292.036	C
7	A7	107	94.7364	14903.6	322.909	C
8	A8	1	60.0006	138689	4781.88	I
8	A8	2	60.3283	136504	4794.87	I
8	A8	3	60.656	134825	4813.45	I
8	A8	4	60.9837	134083	4843.98	I
8	A8	5	61.3114	132370	4890.35	I
8	A8	6	61.6391	130457	4949.55	I
8	A8	7	61.9668	128786	5010.97	I
8	A8	8	62.2945	127030	5060.88	I
8	A8	9	62.6222	124992	5089.38	I
8	A8	10	62.9499	122371	5094.95	I
8	A8	11	63.2776	120981	5083.91	I
8	A8	12	63.6053	119409	5065.24	I
8	A8	13	63.9329	117757	5045.42	I
8	A8	14	64.2606	116004	5026.7	I
8	A8	15	64.5883	113181	5009.12	I
8	A8	16	64.916	111780	4993.12	I
8	A8	17	65.2437	110111	4979.85	I
8	A8	18	65.5714	108424	4969.14	I
8	A8	19	65.8991	106372	4958.06	I
8	A8	20	66.2268	104527	4941.93	I
8	A8	21	66.5545	102381	4917.24	I
8	A8	22	66.8822	100764	4884.06	I
8	A8	23	67.2099	99133.6	4845.97	I
8	A8	24	67.5376	96954	4807.58	I
8	A8	25	67.8653	95360.2	4771.19	I
8	A8	26	68.193	93916.9	4735	I
8	A8	27	68.5207	92498.6	4693.78	I
8	A8	28	68.8484	89305.6	4642.38	I
8	A8	29	69.1761	88843.2	4579.68	I
8	A8	30	69.5038	87060.1	4510.79	I
8	A8	31	69.8315	84755.6	4445.83	I
8	A8	32	70.1592	84086	4395.41	I
8	A8	33	70.4869	82346.6	4365.39	I
8	A8	34	70.8146	81305.5	4353.66	I
8	A8	35	71.1423	78868.8	4350.89	I
8	A8	36	71.47	78063.8	4344.8	I
8	A8	37	71.7976	75785.3	4325.61	I
8	A8	38	72.1253	74093.3	4289.33	I
8	A8	39	72.453	73684	4237.51	I
8	A8	40	72.7807	71590.7	4174.9	I
8	A8	41	73.1084	70151.8	4107.16	I
8	A8	42	73.4361	69039.4	4040.42	I
8	A8	43	73.7638	67216	3981.46	I
8	A8	44	74.0915	66504.9	3917.95	I
8	A8	45	74.4192	65773.6	3878.02	I
8	A8	46	74.7469	63423.4	3863.88	I
8	A8	47	75.0746	63151	3863.15	I
8	A8	48	75.4023	61064.9	3856.48	I
8	A8	49	75.73	60228.7	3824.48	I
8	A8	50	76.0577	58242.8	3755.63	I
8	A8	51	76.3854	56871.4	3651.33	I
8	A8	52	76.7131	55945.1	3525.78	I
8	A8	53	77.0408	55755.9	3400.62	I
8	A8	54	77.3685	53452.1	3297.22	I
8	A8	55	77.6962	52763.5	3229.38	I
8	A8	56	78.0239	52168	3198.71	I
8	A8	57	78.3516	51132.7	3193.48	I
8	A8	58	78.6793	50057	3192.55	I
8	A8	59	79.007	48274	3173.96	I
8	A8	60	79.3347	46862	3125.39	I
8	A8	61	79.6623	46731.8	3050.22	I
8	A8	62	79.99	45048.7	2965.06	I
8	A8	63	80.3177	44984.8	2889.89	I
8	A8	64	80.6454	44135.2	2837.68	I
8	A8	65	80.9731	42332.2	2810.22	I
8	A8	66	81.3008	42062.4	2802.18	I
8	A8	67	81.6285	40698.6	2810.14	I
8	A8	68	81.9562	40023.5	2841.73	I
8	A8	69	82.2839	39330.7	2921.95	I
8	A8	70	82.6116	37597.1	3095.61	I
8	A8	71	82.9393	37289.8	3424.76	I
8	A8	72	83.267	36393.6	3976.41	I
8	A8	73	83.5947	35577.8	4521.28	I
8	A8	74	83.9224	33921.5	5253.16	I
8	A8	75	84.2501	32521.6	6121.65	I
8	A8	76	84.5778	29264.4	7006.77	I
8	A8	77	84.9055	24826.4	7730	I
8	A8	78	85.2332	15732.3	8100.42	I
8	A8	79	85.5609	9473.58	7984.81	I
8	A8	80	85.8886	7863.17	7368.27	I
8	A8	81	86.2163	7453.2	6368.44	I
8	A8	82	86.544	7029.12	5191.5	I
8	A8	83	86.8717	7038.3	4053.68	I
8	A8	84	87.1993	6539.32	2657.25	I
8	A8	85	87.527	6441.86	1617.98	I
8	A8	86	87.8547	6985.52	959.272	I
8	A8	87	88.1824	6296.38	592.903	I
8	A8	88	88.5101	6113.01	413.322	I
8	A8	89	88.8378	5924.1	331.476	I
8	A8	90	89.1655	5549.31	288.649	I
8	A8	91	89.4932	5853.24	255.777	I
8	A8	92	89.8209	5376.18	224.511	I
8	A8	93	90.1486	5008.16	195.523	I
8	A8	94	90.4763	5832.66	168.917	I
8	A8	95	90.804	5569.39	140.508	I
8	A8	96	91.1317	3785.78	104.75	I
8	A8	97	91.4594	5270.63	60.8479	I
8	A8	98	91.7871	4808.94	16.2678	I
8	A8	99	92.1148	4945.29	-15.9797	I
8	A8	100	92.4425	4884.62	-24.5603	I
8	A8	101	92.7702	4693.44	-6.26733	I
8	A8	102	93.0979	4568.99	32.3389	I
8	A8	103	93.4256	4783.11	78.1191	I
8	A8	104	93.7533	4102.43	116.765	I
8	A8	105	94.081	4203.82	137.847	I
8	A8	106	94.4087	3600.69	137.951	I
8	A8	107	94.7364	4122.09	121.05	I
9	A9	1	60.0007	363868	4955.56	T
9	A9	2	60.3287	362974	5064.67	T
9	A9	3	60.6566	360381	5168.18	T
9	A9	4	60.9846	359282	5260	T
9	A9	5	61.3126	357385	5340.5	T
9	A9	6	61.6405	355968	5415.13	T
9	A9	7	61.9685	353875	5491.19	T
9	A9	8	62.2964	351956	5573.61	T
9	A9	9	62.6244	349785	5662.4	T
9	A9	10	62.9524	349340	5751.88	T
9	A9	11	63.2803	346360	5832.49	T
9	A9	12	63.6083	344376	5895.7	T
9	A9	13	63.9363	342384	5938.86	T
9	A9	14	64.2642	340400	5967.11	T
9	A9	15	64.5922	338307	5991.66	T
9	A9	16	64.9202	336582	6025.19	T
9	A9	17	65.2481	334030	6076.56	T
9	A9	18	65.5761	332214	6147.26	T
9	A9	19	65.904	330651	6229.81	T
9	A9	20	66.232	327332	6307.73	T
9	A9	21	66.56	326645	6363.26	T
9	A9	22	66.8879	322797	6383.1	T
9	A9	23	67.2159	321408	6364.5	T
9	A9	24	67.5439	318705	6318.69	T
9	A9	25	67.8718	315982	6266.39	T
9	A9	26	68.1998	315180	6226.54	T
9	A9	27	68.5278	313366	6209.59	T
9	A9	28	68.8557	310189	6211.42	T
9	A9	29	69.1837	308356	6220.11	T
9	A9	30	69.5116	305727	6225.82	T
9	A9	31	69.8396	304493	6225.97	T
9	A9	32	70.1676	301526	6224.7	T
9	A9	33	70.4955	300611	6228.18	T
9	A9	34	70.8235	297011	6241.48	T
9	A9	35	71.1515	295555	6267.67	T
9	A9	36	71.4794	293241	6307.35	T
9	A9	37	71.8074	292014	6359.25	T
9	A9	38	72.1353	288676	6417.17	T
9	A9	39	72.4633	286900	6471.17	T
9	A9	40	72.7913	284851	6510.85	T
9	A9	41	73.1192	282071	6529.59	T
9	A9	42	73.4472	280518	6527.57	T
9	A9	43	73.7752	277570	6512.29	T
9	A9	44	74.1031	276412	6496.69	T
9	A9	45	74.4311	273263	6495.24	T
9	A9	46	74.7591	271690	6518.31	T
9	A9	47	75.087	270088	6567.28	T
9	A9	48	75.415	267537	6633.06	T
9	A9	49	75.743	264317	6700.58	T
9	A9	50	76.0709	262636	6757.03	T
9	A9	51	76.3989	260048	6799.17	T
9	A9	52	76.7268	257906	6833.54	T
9	A9	53	77.0548	255413	6869.44	T
9	A9	54	77.3828	254136	6909.88	T
9	A9	55	77.7107	251223	6948.65	T
9	A9	56	78.0387	248077	6976.23	T
9	A9	57	78.3667	245397	6991.09	T
9	A9	58	78.6946	244027	7006.41	T
9	A9	59	79.0226	241788	7046.76	T
9	A9	60	79.3505	240185	7136.98	T
9	A9	61	79.6785	236740	7293.79	T
9	A9	62	80.0065	234624	7528.34	T
9	A9	63	80.3344	231838	7862.78	T
9	A9	64	80.6624	229961	8357.53	T
9	A9	65	80.9904	226818	9145.05	T
9	A9	66	81.3183	223691	10463.9	T
9	A9	67	81.6463	220968	12677.2	T
9	A9	68	81.9743	218212	16244.8	T
9	A9	69	82.3022	214176	21609.3	T
9	A9	70	82.6302	209735	28983.6	T
9	A9	71	82.9581	203497	38084.5	T
9	A9	72	83.2861	190480	47941.5	T
9	A9	73	83.6141	166987	56940.7	T
9	A9	74	83.942	124064	63195.7	T
9	A9	75	84.27	76952.2	65159.8	T
9	A9	76	84.598	43138.1	62214.9	T
9	A9	77	84.9259	28601.1	54931	T
9	A9	78	85.2539	25440.9	44851.6	T
9	A9	79	85.5818	23842.7	33918	T
9	A9	80	85.9098	22770.7	23834.3	T
9	A9	81	86.2378	22147.4	15655	T
9	A9	82	86.5657	21441.7	9709.7	T
9	A9	83	86.8937	21259.8	5775.26	T
9	A9	84	87.2217	21138.6	3342.42	T
9	A9	85	87.5496	20803.4	1981.55	T
9	A9	86	87.8776	19908.5	1275.6	T
9	A9	87	88.2056	20734.7	939.261	T
9	A9	88	88.5335	20717.7	796.782	T
9	A9	89	88.8615	18968.1	745.646	T
9	A9	90	89.1894	19475.2	728.782	T
9	A9	91	89.5174	18543.6	719.354	T
9	A9	92	89.8454	19501.8	711.524	T
9	A9	93	90.1733	18285.6	710.496	T
9	A9	94	90.5013	18557.1	721.416	T
9	A9	95	90.8293	18141.7	741.652	T
9	A9	96	91.1572	17408.8	760.165	T
9	A9	97	91.4852	17282.1	762.922	T
9	A9	98	91.8132	17149.5	739.922	T
9	A9	99	92.1411	16100.6	689.473	T
9	A9	100	92.4691	16883.8	618.261	T
9	A9	101	92.797	16322.3	538.325	T
9	A9	102	93.125	15537	462.708	T
9	A9	103	93.453	16517.4	401.198	T
9	A9	104	93.7809	16281.9	357.247	T
9	A9	105	94.1089	15109.9	327.249	T
9	A9	106	94.4369	15325.1	302.988	T
9	A9	107	94.7648	15868.9	276.196	T
10	A10	1	60.0007	295882	3568.18	6
10	A10	2	60.3287	294553	3640.94	6
10	A10	3	60.6566	293809	3723.99	6
10	A10	4	60.9846	291700	3818.11	6
10	A10	5	61.3126	291016	3920.73	6
10	A10	6	61.6405	290418	4022.91	6
10	A10	7	61.9685	287738	4110.81	6
10	A10	8	62.2964	286638	4167.64	6
10	A10	9	62.6244	284859	4193.44	6
10	A10	10	62.9524	283297	4200.25	6
10	A10	11	63.2803	282131	4198.85	6
10	A10	12	63.6083	280859	4200.07	6
10	A10	13	63.9363	279201	4211.73	6
10	A10	14	64.2642	277673	4239.17	6
10	A10	15	64.5922	275880	4286.05	6
10	A10	16	64.9202	274448	4352.77	6
10	A10	17	65.2481	273283	4433.65	6
10	A10	18	65.5761	271879	4515.2	6
10	A10	19	65.904	269684	4579.67	6
10	A10	20	66.232	267368	4610.86	6
10	A10	21	66.56	265472	4599.9	6
10	A10	22	66.8879	265785	4548.12	6
10	A10	23	67.2159	262191	4468.17	6
10	A10	24	67.5439	260093	4382.7	6
10	A10	25	67.8718	259497	4318.72	6
10	A10	26	68.1998	258199	4297.84	6
10	A10	27	68.5278	257293	4326.12	6
10	A10	28	68.8557	255770	4392.68	6
10	A10	29	69.1837	252250	4477.86	6
10	A10	30	69.5116	251277	4565.87	6
10	A10	31	69.8396	250617	4652.5	6
10	A10	32	70.1676	248564	4743.51	6
10	A10	33	70.4955	245897	4847.44	6
10	A10	34	70.8235	244776	4968.09	6
10	A10	35	71.1515	242855	5100.86	6
10	A10	36	71.4794	242115	5232.89	6
10	A10	37	71.8074	238034	5346.75	6
10	A10	38	72.1353	236125	5425.7	6
10	A10	39	72.4633	235422	5458.83	6
10	A10	40	72.7913	233296	5444.61	6
10	A10	41	73.1192	230290	5395.04	6
10	A10	42	73.4472	227948	5341.58	6
10	A10	43	73.7752	227666	5342.78	6
10	A10	44	74.1031	224902	5493.24	6
10	A10	45	74.4311	224620	5935.65	6
10	A10	46	74.7591	221521	6878.85	6
10	A10	47	75.087	220792	8618.86	6
10	A10	48	75.415	218047	11542	6
10	A10	49	75.743	214501	16072.5	6
10	A10	50	76.0709	211790	22526.1	6
10	A10	51	76.3989	205556	30874.1	6
10	A10	52	76.7268	196211	40493.1	6
10	A10	53	77.0548	180748	50059.9	6
10	A10	54	77.3828	146860	57746	6
10	A10	55	77.7107	91559.7	61739.8	6
10	A10	56	78.0387	46435.7	60916.5	6
10	A10	57	78.3667	28047.2	55321.5	6
10	A10	58	78.6946	24353.3	46187.3	6
10	A10	59	79.0226	23087.3	35460.2	6
10	A10	60	79.3505	22747.9	25089.7	6
10	A10	61	79.6785	21810.5	16442	6
10	A10	62	80.0065	21427.7	10074.4	6
10	A10	63	80.3344	20258.4	5865.83	6
10	A10	64	80.6624	19945.2	3152.45	6
10	A10	65	80.9904	20369.8	1427.19	6
10	A10	66	81.3183	19493.3	519.446	6
10	A10	67	81.6463	20190.4	73.1267	6
10	A10	68	81.9743	20453.6	-115.85	6
10	A10	69	82.3022	19454.2	-158.887	6
10	A10	70	82.6302	19151.8	-120.389	6
10	A10	71	82.9581	19572.3	-42.2969	6
10	A10	72	83.2861	19077	44.9868	6
10	A10	73	83.6141	18577.1	117.465	6
10	A10	74	83.942	18213.7	155.587	6
10	A10	75	84.27	17685.3	145.925	6
10	A10	76	84.598	17921.4	85.9426	6
10	A10	77	84.9259	16507.3	-11.8325	6
10	A10	78	85.2539	16697.8	-121.417	6
10	A10	79	85.5818	17655	-213.289	6
10	A10	80	85.9098	17252	-268.68	6
10	A10	81	86.2378	17072.2	-288.782	6
10	A10	82	86.5657	15670.5	-290.965	6
10	A10	83	86.8937	16500.7	-293.761	6
10	A10	84	87.2217	15802.4	-302.339	6
10	A10	85	87.5496	15909.1	-306.674	6
10	A10	86	87.8776	17108.1	-293.869	6
10	A10	87	88.2056	15684.3	-263.515	6
10	A10	88	88.5335	15128.2	-232.286	6
10	A10	89	88.8615	15036	-223.594	6
10	A10	90	89.1894	14868	-250.815	6
10	A10	91	89.5174	15033.6	-307.212	6
10	A10	92	89.8454	15172.5	-369.403	6
10	A10	93	90.1733	14140.1	-411.239	6
10	A10	94	90.5013	15129.7	-419.186	6
10	A10	95	90.8293	15696.9	-400.842	6
10	A10	96	91.1572	13260.4	-381.866	6
10	A10	97	91.4852	14381.1	-391.798	6
10	A10	98	91.8132	13477.6	-445.193	6
10	A10	99	92.1411	13905.1	-529.06	6
10	A10	100	92.4691	13768	-605.986	6
10	A10	101	92.797	14847.4	-633.414	6
10	A10	102	93.125	14912.8	-588.296	6
10	A10	103	93.453	13287.1	-481.33	6
10	A10	104	93.7809	13403	-351.115	6
10	A10	105	94.1089	12854.7	-242.221	6
10	A10	106	94.4369	13300.4	-182.021	6
10	A10	107	94.7648	12816.5	-170.749	6
11	A11	1	60.0011	333946	5346.35	a
11	A11	2	60.3282	332629	5416.77	a
11	A11	3	60.6553	330868	5467.72	a
11	A11	4	60.9824	328733	5482.83	a
11	A11	5	61.3095	326905	5461.65	a
11	A11	6	61.6366	325149	5421.03	a
11	A11	7	61.9637	323376	5386.93	a
11	A11	8	62.2908	321790	5380.12	a
11	A11	9	62.6179	320270	5405.06	a
11	A11	10	62.945	319573	5448.7	a
11	A11	11	63.2721	316551	5489.74	a
11	A11	12	63.5992	314004	5511.46	a
11	A11	13	63.9263	313368	5509.5	a
11	A11	14	64.2534	311098	5491.01	a
11	A11	15	64.5805	309512	5467.63	a
11	A11	16	64.9076	307147	5447.78	a
11	A11	17	65.2347	305986	5433.34	a
11	A11	18	65.5618	303618	5420.92	a
11	A11	19	65.8889	302429	5406.02	a
11	A11	20	66.216	299711	5387.07	a
11	A11	21	66.5431	298235	5367.95	a
11	A11	22	66.8702	296602	5357.29	a
11	A11	23	67.1973	295160	5364.28	a
11	A11	24	67.5244	292035	5393.42	a
11	A11	25	67.8515	291802	5440.48	a
11	A11	26	68.1786	289783	5492.81	a
11	A11	27	68.5057	287085	5535.31	a
11	A11	28	68.8328	285216	5558.82	a
11	A11	29	69.1599	283293	5566.34	a
11	A11	30	69.487	282045	5574.07	a
11	A11	31	69.8141	279736	5598.13	a
11	A11	32	70.1412	277920	5648.61	a
11	A11	33	70.4683	276689	5722.51	a
11	A11	34	70.7954	274281	5803.36	a
11	A11	35	71.1225	272465	5867.64	a
11	A11	36	71.4496	269474	5895.1	a
11	A11	37	71.7767	268088	5878.2	a
11	A11	38	72.1038	265733	5825.93	a
11	A11	39	72.4309	263880	5760.17	a
11	A11	40	72.758	262896	5707.27	a
11	A11	41	73.0851	260108	5688.71	a
11	A11	42	73.4122	258789	5714.9	a
11	A11	43	73.7393	257124	5783.11	a
11	A11	44	74.0664	255724	5880.32	a
11	A11	45	74.3935	252670	5988.85	a
11	A11	46	74.7206	250238	6093.15	a
11	A11	47	75.0477	249690	6184.88	a
11	A11	48	75.3748	246853	6265.79	a
11	A11	49	75.7019	244186	6347.77	a
11	A11	50	76.029	241803	6449.72	a
11	A11	51	76.3561	241135	6590.58	a
11	A11	52	76.6832	237648	6778.89	a
11	A11	53	77.0103	237471	7005.41	a
11	A11	54	77.3374	232956	7243.45	a
11	A11	55	77.6645	230610	7459.65	a
11	A11	56	77.9916	228278	7628.29	a
11	A11	57	78.3187	224413	7740.09	a
11	A11	58	78.6458	223156	7801.5	a
11	A11	59	78.9729	220601	7827.04	a
11	A11	60	79.3	217387	7834.22	a
11	A11	61	79.6271	214709	7845.83	a
11	A11	62	79.9542	211721	7898.88	a
11	A11	63	80.2813	210179	8055.43	a
11	A11	64	80.6084	207469	8411.27	a
11	A11	65	80.9355	204837	9104.98	a
11	A11	66	81.2626	202709	10328.7	a
11	A11	67	81.5897	199968	12333.3	a
11	A11	68	81.9168	196324	15407.2	a
11	A11	69	82.2439	191763	19798.6	a
11	A11	70	82.571	187853	25570.5	a
11	A11	71	82.8981	181642	32423.6	a
11	A11	72	83.2252	171847	39580.3	a
11	A11	73	83.5523	155301	45843.4	a
11	A11	74	83.8794	126692	49883.3	a
11	A11	75	84.2065	87956.9	50675.9	a
11	A11	76	84.5336	55712.1	47895.5	a
11	A11	77	84.8607	40733.2	42056.3	a
11	A11	78	85.1878	34073	34323.7	a
11	A11	79	85.5149	32525.5	26096.3	a
11	A11	80	85.842	31407.6	18571.5	a
11	A11	81	86.1691	30907.1	12476.4	a
11	A11	82	86.4962	28798.4	8028.54	a
11	A11	83	86.8233	30502	4982.33	a
11	A11	84	87.1504	29410.7	2845.12	a
11	A11	85	87.4775	28794.6	1605.12	a
11	A11	86	87.8046	27594.1	914.951	a
11	A11	87	88.1317	28829	547.543	a
11	A11	88	88.4588	28459	376.884	a
11	A11	89	88.7859	28745.3	337.312	a
11	A11	90	89.113	27782.7	386.835	a
11	A11	91	89.44	27318.1	486.834	a
11	A11	92	89.7672	27843.9	597.542	a
11	A11	93	90.0943	26935.1	682.402	a
11	A11	94	90.4214	26072.1	714.906	a
11	A11	95	90.7485	25620.8	684.371	a
11	A11	96	91.0755	25446.4	598.522	a
11	A11	97	91.4026	25477.5	481.1	a
11	A11	98	91.7298	24813.3	364.509	a
11	A11	99	92.0568	24856	279.75	a
11	A11	100	92.3839	25190.7	246.662	a
11	A11	101	92.711	24315.5	267.259	a
11	A11	102	93.0381	25185.2	324.52	a
11	A11	103	93.3652	23458.7	388.277	a
11	A11	104	93.6923	23877.9	427.13	a
11	A11	105	94.0194	22631.2	421.46	a
11	A11	106	94.3465	23038.9	370.848	a
11	A11	107	94.6736	22930.1	291.654	a
14	B2	1	60.0006	328568	5365.3	GA
14	B2	2	60.3281	326308	5374.51	GA
14	B2	3	60.6556	325127	5393.03	GA
14	B2	4	60.9831	323398	5440.99	GA
14	B2	5	61.3106	321971	5532.46	GA
14	B2	6	61.6381	321097	5664.65	GA
14	B2	7	61.9656	318544	5816.58	GA
14	B2	8	62.2931	316846	5943.19	GA
14	B2	9	62.6206	313896	6040.04	GA
14	B2	10	62.9481	311903	6110.23	GA
14	B2	11	63.2756	310737	6157.87	GA
14	B2	12	63.6031	309023	6184.53	GA
14	B2	13	63.9305	306452	6183.34	GA
14	B2	14	64.258	304376	6143.42	GA
14	B2	15	64.5855	302184	6061.05	GA
14	B2	16	64.913	299559	5948.41	GA
14	B2	17	65.2405	297536	5827.24	GA
14	B2	18	65.568	296189	5719.44	GA
14	B2	19	65.8955	295112	5666.51	GA
14	B2	20	66.223	293037	5670.46	GA
14	B2	21	66.5505	290193	5715.48	GA
14	B2	22	66.878	289201	5778.02	GA
14	B2	23	67.2055	286257	5835.7	GA
14	B2	24	67.533	285270	5868.5	GA
14	B2	25	67.8605	283471	5870.3	GA
14	B2	26	68.188	280048	5842.51	GA
14	B2	27	68.5155	278045	5793.27	GA
14	B2	28	68.843	276986	5749.31	GA
14	B2	29	69.1705	275756	5734.13	GA
14	B2	30	69.498	272880	5757.25	GA
14	B2	31	69.8255	271476	5807.78	GA
14	B2	32	70.153	270031	5859.47	GA
14	B2	33	70.4805	266965	5882.47	GA
14	B2	34	70.808	264532	5875.15	GA
14	B2	35	71.1355	262980	5841.26	GA
14	B2	36	71.463	261599	5796.11	GA
14	B2	37	71.7905	259831	5764.65	GA
14	B2	38	72.1179	257310	5758.72	GA
14	B2	39	72.4454	255885	5778.7	GA
14	B2	40	72.7729	253829	5818.78	GA
14	B2	41	73.1004	251511	5869.91	GA
14	B2	42	73.4279	250338	5921.64	GA
14	B2	43	73.7554	248382	5975.79	GA
14	B2	44	74.0829	245579	6026.31	GA
14	B2	45	74.4104	244494	6067.42	GA
14	B2	46	74.7379	241636	6097.79	GA
14	B2	47	75.0654	240071	6124.66	GA
14	B2	48	75.3929	237728	6164.8	GA
14	B2	49	75.7204	236155	6240.84	GA
14	B2	50	76.0479	233549	6373.25	GA
14	B2	51	76.3754	232592	6570.54	GA
14	B2	52	76.7029	229583	6821.34	GA
14	B2	53	77.0304	227938	7093.27	GA
14	B2	54	77.3579	224761	7340.52	GA
14	B2	55	77.6854	221515	7519.26	GA
14	B2	56	78.0129	219240	7603.95	GA
14	B2	57	78.3404	215082	7597.07	GA
14	B2	58	78.6679	214074	7527.34	GA
14	B2	59	78.9954	212306	7438.33	GA
14	B2	60	79.3228	208558	7375.95	GA
14	B2	61	79.6503	206552	7382.91	GA
14	B2	62	79.9778	205426	7505.24	GA
14	B2	63	80.3053	201578	7810.15	GA
14	B2	64	80.6328	199584	8410.89	GA
14	B2	65	80.9603	198132	9491.27	GA
14	B2	66	81.2878	194096	11316.8	GA
14	B2	67	81.6153	192355	14209.8	GA
14	B2	68	81.9428	188392	18464	GA
14	B2	69	82.2703	184209	24187.3	GA
14	B2	70	82.5978	178179	31110.6	GA
14	B2	71	82.9253	169589	38455.2	GA
14	B2	72	83.2528	151235	44981.8	GA
14	B2	73	83.5803	120839	49284.1	GA
14	B2	74	83.9078	77813	50255.6	GA
14	B2	75	84.2353	48370	47523.9	GA
14	B2	76	84.5628	34741.6	41619.1	GA
14	B2	77	84.8903	29370.9	33775.9	GA
14	B2	78	85.2178	27347.2	25477.7	GA
14	B2	79	85.5453	26563.9	17976.1	GA
14	B2	80	85.8728	26336	12003.3	GA
14	B2	81	86.2003	25586.8	7742.29	GA
14	B2	82	86.5278	25179.6	4810.83	GA
14	B2	83	86.8553	25270.4	2849.42	GA
14	B2	84	87.1827	24008.7	1775.16	GA
14	B2	85	87.5102	23886.3	1227.89	GA
14	B2	86	87.8377	23984.8	971.748	GA
14	B2	87	88.1652	23648.8	869.609	GA
14	B2	88	88.4927	23440.4	845.178	GA
14	B2	89	88.8202	21918.3	853.208	GA
14	B2	90	89.1477	22702.5	863.905	GA
14	B2	91	89.4752	21896.2	858.049	GA
14	B2	92	89.8027	21157.6	826.93	GA
14	B2	93	90.1302	20543.7	772.566	GA
14	B2	94	90.4577	21073.2	705.876	GA
14	B2	95	90.7852	20459.3	642.258	GA
14	B2	96	91.1127	20149.1	595.839	GA
14	B2	97	91.4402	19828.7	574.584	GA
14	B2	98	91.7677	19435.1	577.994	GA
14	B2	99	92.0952	20096.6	597.512	GA
14	B2	100	92.4227	18402.9	619.403	GA
14	B2	101	92.7502	18509.3	629.543	GA
14	B2	102	93.0777	18457.8	619.052	GA
14	B2	103	93.4052	17640.3	588.126	GA
14	B2	104	93.7327	17362.5	545.557	GA
14	B2	105	94.0602	17781.4	503.582	GA
14	B2	106	94.3877	17653	471.181	GA
14	B2	107	94.7151	16376.3	450.019	GA
15	B3	1	60.0003	116695	3381.55	INOS
15	B3	2	60.3282	115820	3456.84	INOS
15	B3	3	60.6561	114921	3543.73	INOS
15	B3	4	60.9839	114091	3630.72	INOS
15	B3	5	61.3118	112175	3704.23	INOS
15	B3	6	61.6397	111268	3754.82	INOS
15	B3	7	61.9676	109426	3782.41	INOS
15	B3	8	62.2955	107900	3796.88	INOS
15	B3	9	62.6234	106807	3812.52	INOS
15	B3	10	62.9512	106386	3839.81	INOS
15	B3	11	63.2791	104317	3879.57	INOS
15	B3	12	63.607	103301	3923.36	INOS
15	B3	13	63.9349	101400	3958.93	INOS
15	B3	14	64.2628	100724	3976.63	INOS
15	B3	15	64.5906	98108.9	3971.96	INOS
15	B3	16	64.9185	97231.2	3943.99	INOS
15	B3	17	65.2464	96316.8	3892.35	INOS
15	B3	18	65.5743	94399.1	3817.08	INOS
15	B3	19	65.9022	92957.2	3722	INOS
15	B3	20	66.2301	91202	3617.87	INOS
15	B3	21	66.5579	89896	3520.78	INOS
15	B3	22	66.8858	90044.7	3445.15	INOS
15	B3	23	67.2137	87844.3	3396.13	INOS
15	B3	24	67.5416	87218.2	3367.99	INOS
15	B3	25	67.8695	85517.6	3349.77	INOS
15	B3	26	68.1973	84070.6	3333.63	INOS
15	B3	27	68.5252	82991.7	3318.91	INOS
15	B3	28	68.8531	82035.6	3308.92	INOS
15	B3	29	69.181	81471.7	3304.3	INOS
15	B3	30	69.5089	79497.5	3299.36	INOS
15	B3	31	69.8368	78542.8	3284.89	INOS
15	B3	32	70.1646	76620.5	3254.95	INOS
15	B3	33	70.4925	76210.9	3211.79	INOS
15	B3	34	70.8204	74976.9	3164.82	INOS
15	B3	35	71.1483	73659.1	3124.85	INOS
15	B3	36	71.4762	72936.5	3098.21	INOS
15	B3	37	71.804	71788.2	3084.63	INOS
15	B3	38	72.1319	70363.5	3079.26	INOS
15	B3	39	72.4598	69200.2	3076.47	INOS
15	B3	40	72.7877	68694.2	3072.69	INOS
15	B3	41	73.1156	67232.2	3066.85	INOS
15	B3	42	73.4435	66209.4	3059.14	INOS
15	B3	43	73.7713	64466	3049.32	INOS
15	B3	44	74.0992	65345.8	3034.99	INOS
15	B3	45	74.4271	62031.3	3012.02	INOS
15	B3	46	74.755	62264.7	2974.98	INOS
15	B3	47	75.0829	60996	2920	INOS
15	B3	48	75.4107	59369.5	2847.78	INOS
15	B3	49	75.7386	58844.2	2765.24	INOS
15	B3	50	76.0665	57885.7	2684.22	INOS
15	B3	51	76.3944	56966	2616.97	INOS
15	B3	52	76.7223	56134.4	2570.56	INOS
15	B3	53	77.0501	55761.5	2542.83	INOS
15	B3	54	77.378	53874.2	2522.43	INOS
15	B3	55	77.7059	53931.7	2493.99	INOS
15	B3	56	78.0338	52087.4	2445.99	INOS
15	B3	57	78.3617	51517.8	2377.86	INOS
15	B3	58	78.6896	50425.9	2301.19	INOS
15	B3	59	79.0174	50179.4	2233.76	INOS
15	B3	60	79.3453	49788.5	2188.83	INOS
15	B3	61	79.6732	49448.5	2167.2	INOS
15	B3	62	80.0011	47334.1	2157.76	INOS
15	B3	63	80.329	47020.1	2146.83	INOS
15	B3	64	80.6568	46072.3	2129.05	INOS
15	B3	65	80.9847	45600.2	2111.89	INOS
15	B3	66	81.3126	45076.5	2110.99	INOS
15	B3	67	81.6405	44913.9	2141.54	INOS
15	B3	68	81.9684	43236.8	2214.37	INOS
15	B3	69	82.2963	42962.3	2340.84	INOS
15	B3	70	82.6241	41937.6	2543.43	INOS
15	B3	71	82.952	40581.3	2862.49	INOS
15	B3	72	83.2799	40143.8	3344.18	INOS
15	B3	73	83.6078	40203.8	4030.13	INOS
15	B3	74	83.9357	38273.6	4927.67	INOS
15	B3	75	84.2635	36518.8	5971.27	INOS
15	B3	76	84.5914	33483.6	7014.26	INOS
15	B3	77	84.9193	29088	7848.28	INOS
15	B3	78	85.2472	21963.6	8259.25	INOS
15	B3	79	85.5751	16264.4	8104.72	INOS
15	B3	80	85.903	16075.9	7376.68	INOS
15	B3	81	86.2308	14782.2	6213.06	INOS
15	B3	82	86.5587	14703.6	4846.72	INOS
15	B3	83	86.8866	14191.4	3518.36	INOS
15	B3	84	87.2145	14417.7	2386.08	INOS
15	B3	85	87.5424	13947.9	1532.34	INOS
15	B3	86	87.8702	13712.6	955.275	INOS
15	B3	87	88.1981	13305.6	597.099	INOS
15	B3	88	88.526	14134.9	390.861	INOS
15	B3	89	88.8539	13879.1	279.923	INOS
15	B3	90	89.1818	13576.7	222.726	INOS
15	B3	91	89.5097	12461.6	191.768	INOS
15	B3	92	89.8375	13783	171.968	INOS
15	B3	93	90.1654	13461.7	158.1	INOS
15	B3	94	90.4933	13014.5	150.148	INOS
15	B3	95	90.8212	13168.9	148.273	INOS
15	B3	96	91.1491	12956.7	150.536	INOS
15	B3	97	91.4769	12740.2	154.149	INOS
15	B3	98	91.8048	12988.8	157.797	INOS
15	B3	99	92.1327	12668.4	162.197	INOS
15	B3	100	92.4606	12679.5	168.512	INOS
15	B3	101	92.7885	12726.6	176.418	INOS
15	B3	102	93.1163	12143.1	183.606	INOS
15	B3	103	93.4442	12477.9	186.938	INOS
15	B3	104	93.7721	12255.6	184.111	INOS
15	B3	105	94.1	12036.7	174.705	INOS
15	B3	106	94.4279	11750.9	160.28	INOS
15	B3	107	94.7558	12292.6	143.677	INOS
16	B4	1	60.0003	297304	5538.48	COX-2
16	B4	2	60.3282	295991	5606.4	COX-2
16	B4	3	60.6561	294909	5692.17	COX-2
16	B4	4	60.9839	292895	5785.56	COX-2
16	B4	5	61.3118	290780	5873.15	COX-2
16	B4	6	61.6397	288960	5938.5	COX-2
16	B4	7	61.9676	287272	5978.9	COX-2
16	B4	8	62.2955	284158	5999.39	COX-2
16	B4	9	62.6234	282928	6007.74	COX-2
16	B4	10	62.9512	281286	6013.35	COX-2
16	B4	11	63.2791	279006	6022.45	COX-2
16	B4	12	63.607	277414	6035.93	COX-2
16	B4	13	63.9349	274541	6050.3	COX-2
16	B4	14	64.2628	273533	6060.92	COX-2
16	B4	15	64.5906	270942	6064.94	COX-2
16	B4	16	64.9185	268937	6062.61	COX-2
16	B4	17	65.2464	266255	6056.05	COX-2
16	B4	18	65.5743	265241	6045.89	COX-2
16	B4	19	65.9022	262862	6029.14	COX-2
16	B4	20	66.2301	260660	5999.92	COX-2
16	B4	21	66.5579	258425	5954.3	COX-2
16	B4	22	66.8858	256563	5894.79	COX-2
16	B4	23	67.2137	254351	5828.79	COX-2
16	B4	24	67.5416	252168	5781.09	COX-2
16	B4	25	67.8695	251237	5765.02	COX-2
16	B4	26	68.1973	249306	5779.67	COX-2
16	B4	27	68.5252	246645	5808.65	COX-2
16	B4	28	68.8531	244913	5827.57	COX-2
16	B4	29	69.181	242993	5816.44	COX-2
16	B4	30	69.5089	240192	5769.67	COX-2
16	B4	31	69.8368	238744	5698.52	COX-2
16	B4	32	70.1646	237162	5625.7	COX-2
16	B4	33	70.4925	234938	5575.56	COX-2
16	B4	34	70.8204	233620	5564.32	COX-2
16	B4	35	71.1483	231418	5595.77	COX-2
16	B4	36	71.4762	229864	5662.22	COX-2
16	B4	37	71.804	227774	5750.02	COX-2
16	B4	38	72.1319	225389	5846.04	COX-2
16	B4	39	72.4598	223485	5937.65	COX-2
16	B4	40	72.7877	222410	6019.81	COX-2
16	B4	41	73.1156	219469	6098.21	COX-2
16	B4	42	73.4435	217237	6172.47	COX-2
16	B4	43	73.7713	215946	6239.88	COX-2
16	B4	44	74.0992	213329	6294.45	COX-2
16	B4	45	74.4271	211776	6327.58	COX-2
16	B4	46	74.755	208721	6331.12	COX-2
16	B4	47	75.0829	207050	6302.62	COX-2
16	B4	48	75.4107	204476	6249.29	COX-2
16	B4	49	75.7386	202715	6187.97	COX-2
16	B4	50	76.0665	200746	6139.88	COX-2
16	B4	51	76.3944	199095	6122.99	COX-2
16	B4	52	76.7223	196959	6147.45	COX-2
16	B4	53	77.0501	194981	6216.97	COX-2
16	B4	54	77.378	192017	6335.74	COX-2
16	B4	55	77.7059	191104	6516.83	COX-2
16	B4	56	78.0338	188262	6788.27	COX-2
16	B4	57	78.3617	186264	7196.93	COX-2
16	B4	58	78.6896	184155	7813.44	COX-2
16	B4	59	79.0174	181545	8741.11	COX-2
16	B4	60	79.3453	178155	10125.3	COX-2
16	B4	61	79.6732	175951	12150.9	COX-2
16	B4	62	80.0011	171391	15005.2	COX-2
16	B4	63	80.329	167143	18790.9	COX-2
16	B4	64	80.6568	161319	23397.8	COX-2
16	B4	65	80.9847	155529	28389.7	COX-2
16	B4	66	81.3126	144488	32995	COX-2
16	B4	67	81.6405	121793	36268.9	COX-2
16	B4	68	81.9684	89418.3	37402.7	COX-2
16	B4	69	82.2963	68835.8	36046	COX-2
16	B4	70	82.6241	61797.1	32463.5	COX-2
16	B4	71	82.952	57029.6	27431.7	COX-2
16	B4	72	83.2799	52631.4	21931.8	COX-2
16	B4	73	83.6078	51366	16810.1	COX-2
16	B4	74	83.9357	48217.6	12569.8	COX-2
16	B4	75	84.2635	45437.1	9352.03	COX-2
16	B4	76	84.5914	44188.3	7049.99	COX-2
16	B4	77	84.9193	42700.9	5402.6	COX-2
16	B4	78	85.2472	42644.8	4180.12	COX-2
16	B4	79	85.5751	41734.6	3335.55	COX-2
16	B4	80	85.903	40720.9	2735.06	COX-2
16	B4	81	86.2308	39317.3	2285.43	COX-2
16	B4	82	86.5587	39643.8	1929.37	COX-2
16	B4	83	86.8866	38957.5	1642.15	COX-2
16	B4	84	87.2145	38841.3	1422.27	COX-2
16	B4	85	87.5424	38768	1276.21	COX-2
16	B4	86	87.8702	38242.9	1203.94	COX-2
16	B4	87	88.1981	37973.3	1193.11	COX-2
16	B4	88	88.526	36899	1222.86	COX-2
16	B4	89	88.8539	36961.5	1272.07	COX-2
16	B4	90	89.1818	36357.7	1325.17	COX-2
16	B4	91	89.5097	36173.2	1372.35	COX-2
16	B4	92	89.8375	35295.5	1405.96	COX-2
16	B4	93	90.1654	34588	1417.63	COX-2
16	B4	94	90.4933	34310.2	1398.55	COX-2
16	B4	95	90.8212	34396.7	1342.73	COX-2
16	B4	96	91.1491	32409.6	1250.67	COX-2
16	B4	97	91.4769	33163.1	1131.01	COX-2
16	B4	98	91.8048	32802.8	998.725	COX-2
16	B4	99	92.1327	32772.7	870.62	COX-2
16	B4	100	92.4606	32082.1	760.943	COX-2
16	B4	101	92.7885	32004.6	679.394	COX-2
16	B4	102	93.1163	31731.7	631.059	COX-2
16	B4	103	93.4442	32063.9	615.535	COX-2
16	B4	104	93.7721	32084.1	624.346	COX-2
16	B4	105	94.1	30762.7	639.965	COX-2
16	B4	106	94.4279	30426.7	640.553	COX-2
16	B4	107	94.7558	30408.3	609.591	COX-2
17	B5	1	60.0007	325625	4950.54	TNF-a
17	B5	2	60.3284	324065	5007.27	TNF-a
17	B5	3	60.656	322569	5078.63	TNF-a
17	B5	4	60.9836	321089	5166.37	TNF-a
17	B5	5	61.3113	319705	5265.32	TNF-a
17	B5	6	61.6389	318332	5361.55	TNF-a
17	B5	7	61.9666	316323	5437.46	TNF-a
17	B5	8	62.2942	313823	5482.31	TNF-a
17	B5	9	62.6219	311832	5500.58	TNF-a
17	B5	10	62.9495	310341	5510.22	TNF-a
17	B5	11	63.2772	308666	5530.99	TNF-a
17	B5	12	63.6048	307422	5570.78	TNF-a
17	B5	13	63.9325	305540	5619.62	TNF-a
17	B5	14	64.2601	303101	5654.2	TNF-a
17	B5	15	64.5877	301662	5660.9	TNF-a
17	B5	16	64.9154	298407	5638.47	TNF-a
17	B5	17	65.243	297152	5592.96	TNF-a
17	B5	18	65.5707	295625	5546	TNF-a
17	B5	19	65.8983	293709	5514.37	TNF-a
17	B5	20	66.226	291826	5504.15	TNF-a
17	B5	21	66.5536	289780	5511.48	TNF-a
17	B5	22	66.8813	288156	5527.06	TNF-a
17	B5	23	67.2089	285740	5540.78	TNF-a
17	B5	24	67.5366	284730	5545.03	TNF-a
17	B5	25	67.8642	282260	5536.81	TNF-a
17	B5	26	68.1918	279836	5519.44	TNF-a
17	B5	27	68.5195	278106	5502.37	TNF-a
17	B5	28	68.8471	277470	5497.87	TNF-a
17	B5	29	69.1748	274507	5515.87	TNF-a
17	B5	30	69.5024	272766	5558.96	TNF-a
17	B5	31	69.8301	271253	5619.55	TNF-a
17	B5	32	70.1577	269421	5676.71	TNF-a
17	B5	33	70.4854	267766	5718.85	TNF-a
17	B5	34	70.813	264264	5738.6	TNF-a
17	B5	35	71.1407	262495	5738.34	TNF-a
17	B5	36	71.4683	261887	5730.41	TNF-a
17	B5	37	71.796	259287	5729.79	TNF-a
17	B5	38	72.1236	257368	5745.1	TNF-a
17	B5	39	72.4512	255766	5774.99	TNF-a
17	B5	40	72.7789	253447	5811	TNF-a
17	B5	41	73.1065	251538	5843.89	TNF-a
17	B5	42	73.4342	249474	5869.26	TNF-a
17	B5	43	73.7618	247580	5888.51	TNF-a
17	B5	44	74.0895	245751	5906.04	TNF-a
17	B5	45	74.4171	243971	5925.05	TNF-a
17	B5	46	74.7448	241358	5944.6	TNF-a
17	B5	47	75.0724	240202	5959.81	TNF-a
17	B5	48	75.4001	237726	5965.53	TNF-a
17	B5	49	75.7277	235298	5961.65	TNF-a
17	B5	50	76.0554	233299	5955.82	TNF-a
17	B5	51	76.383	231641	5961.72	TNF-a
17	B5	52	76.7106	229916	5991.87	TNF-a
17	B5	53	77.0383	228242	6049.54	TNF-a
17	B5	54	77.3659	225573	6125.26	TNF-a
17	B5	55	77.6936	223426	6201.23	TNF-a
17	B5	56	78.0212	221603	6261.29	TNF-a
17	B5	57	78.3489	218615	6301.28	TNF-a
17	B5	58	78.6765	216889	6333.59	TNF-a
17	B5	59	79.0042	214967	6384.36	TNF-a
17	B5	60	79.3318	213662	6485.51	TNF-a
17	B5	61	79.6595	210599	6667.01	TNF-a
17	B5	62	79.9871	208734	6954.93	TNF-a
17	B5	63	80.3148	207090	7379.54	TNF-a
17	B5	64	80.6424	204242	7995.74	TNF-a
17	B5	65	80.97	201265	8914.11	TNF-a
17	B5	66	81.2977	198082	10333.6	TNF-a
17	B5	67	81.6253	195548	12554.5	TNF-a
17	B5	68	81.953	192290	15940.1	TNF-a
17	B5	69	82.2806	188270	20800.8	TNF-a
17	B5	70	82.6083	184140	27201.8	TNF-a
17	B5	71	82.9359	176654	34754.9	TNF-a
17	B5	72	83.2636	165406	42511.9	TNF-a
17	B5	73	83.5912	142550	49078.1	TNF-a
17	B5	74	83.9189	104281	52983.6	TNF-a
17	B5	75	84.2465	62989.6	53192.8	TNF-a
17	B5	76	84.5742	34936	49514	TNF-a
17	B5	77	84.9018	24038	42690.7	TNF-a
17	B5	78	85.2294	20405.9	34118.8	TNF-a
17	B5	79	85.5571	19108.5	25345.5	TNF-a
17	B5	80	85.8847	18212.5	17599.4	TNF-a
17	B5	81	86.2124	17968.7	11544.7	TNF-a
17	B5	82	86.54	17727.7	7294.42	TNF-a
17	B5	83	86.8677	17320.4	4455.07	TNF-a
17	B5	84	87.1953	16714.8	2683.08	TNF-a
17	B5	85	87.523	16519.8	1740.59	TNF-a
17	B5	86	87.8506	15860.2	1275.46	TNF-a
17	B5	87	88.1783	16552.1	1055.34	TNF-a
17	B5	88	88.5059	14628.7	946.796	TNF-a
17	B5	89	88.8335	15155.7	883.874	TNF-a
17	B5	90	89.1612	14538.3	839.996	TNF-a
17	B5	91	89.4888	15011	806.285	TNF-a
17	B5	92	89.8165	13980.7	776.87	TNF-a
17	B5	93	90.1441	13873.1	742.405	TNF-a
17	B5	94	90.4718	13662.9	692.293	TNF-a
17	B5	95	90.7994	12527.6	622.083	TNF-a
17	B5	96	91.1271	13339.7	539.25	TNF-a
17	B5	97	91.4547	12539.6	461.701	TNF-a
17	B5	98	91.7824	13438	409.007	TNF-a
17	B5	99	92.11	12438.2	391.936	TNF-a
17	B5	100	92.4377	12770.1	407.183	TNF-a
17	B5	101	92.7653	12078.1	440.121	TNF-a
17	B5	102	93.0929	11568.2	472.764	TNF-a
17	B5	103	93.4206	12158	491.446	TNF-a
17	B5	104	93.7482	11489.3	490.425	TNF-a
17	B5	105	94.0759	10692.7	471.43	TNF-a
17	B5	106	94.4035	11569.3	441.135	TNF-a
17	B5	107	94.7312	10900.8	408.097	TNF-a
18	B6	1	60.0007	286910	2832.16	IL-6
18	B6	2	60.3284	286729	3004.7	IL-6
18	B6	3	60.656	285025	3169.83	IL-6
18	B6	4	60.9836	284134	3316.99	IL-6
18	B6	5	61.3113	282919	3443.73	IL-6
18	B6	6	61.6389	281008	3560.1	IL-6
18	B6	7	61.9666	279384	3686.53	IL-6
18	B6	8	62.2942	278876	3844.07	IL-6
18	B6	9	62.6219	277500	4041.89	IL-6
18	B6	10	62.9495	276443	4265.95	IL-6
18	B6	11	63.2772	274067	4488.51	IL-6
18	B6	12	63.6048	272904	4678.86	IL-6
18	B6	13	63.9325	270480	4813.69	IL-6
18	B6	14	64.2601	268511	4891.1	IL-6
18	B6	15	64.5877	265804	4930.94	IL-6
18	B6	16	64.9154	264423	4963.82	IL-6
18	B6	17	65.243	263160	5014.88	IL-6
18	B6	18	65.5707	261905	5092.78	IL-6
18	B6	19	65.8983	258281	5189.4	IL-6
18	B6	20	66.226	257338	5289.2	IL-6
18	B6	21	66.5536	254636	5380.2	IL-6
18	B6	22	66.8813	252534	5459.36	IL-6
18	B6	23	67.2089	250472	5530.56	IL-6
18	B6	24	67.5366	249030	5599.41	IL-6
18	B6	25	67.8642	246124	5668.98	IL-6
18	B6	26	68.1918	243439	5738.47	IL-6
18	B6	27	68.5195	242112	5803.27	IL-6
18	B6	28	68.8471	239531	5855.53	IL-6
18	B6	29	69.1748	237933	5886.73	IL-6
18	B6	30	69.5024	234054	5892.08	IL-6
18	B6	31	69.8301	232522	5874.89	IL-6
18	B6	32	70.1577	229778	5846.96	IL-6
18	B6	33	70.4854	229005	5823.73	IL-6
18	B6	34	70.813	225764	5817.43	IL-6
18	B6	35	71.1407	223355	5832.29	IL-6
18	B6	36	71.4683	221725	5864.47	IL-6
18	B6	37	71.796	219272	5904.64	IL-6
18	B6	38	72.1236	216889	5941.22	IL-6
18	B6	39	72.4512	214705	5963.5	IL-6
18	B6	40	72.7789	212498	5965.32	IL-6
18	B6	41	73.1065	209673	5949.89	IL-6
18	B6	42	73.4342	207779	5933.78	IL-6
18	B6	43	73.7618	205524	5950.27	IL-6
18	B6	44	74.0895	203711	6053.65	IL-6
18	B6	45	74.4171	201263	6330.51	IL-6
18	B6	46	74.7448	200110	6924.12	IL-6
18	B6	47	75.0724	196741	8068	IL-6
18	B6	48	75.4001	194153	10108	IL-6
18	B6	49	75.7277	191835	13471.9	IL-6
18	B6	50	76.0554	189109	18543.6	IL-6
18	B6	51	76.383	185557	25434.4	IL-6
18	B6	52	76.7106	180121	33721.7	IL-6
18	B6	53	77.0383	169538	42303.8	IL-6
18	B6	54	77.3659	144576	49534.3	IL-6
18	B6	55	77.6936	96694.7	53684.2	IL-6
18	B6	56	78.0212	48938.4	53577.9	IL-6
18	B6	57	78.3489	26779.9	49091.3	IL-6
18	B6	58	78.6765	21568.4	41229.4	IL-6
18	B6	59	79.0042	21427.9	31727.5	IL-6
18	B6	60	79.3318	20990.6	22396.8	IL-6
18	B6	61	79.6595	20724.7	14554.1	IL-6
18	B6	62	79.9871	20258.1	8775.77	IL-6
18	B6	63	80.3148	19598.9	4992.42	IL-6
18	B6	64	80.6424	19148.3	2733.91	IL-6
18	B6	65	80.97	19175.2	1528.42	IL-6
18	B6	66	81.2977	18753.4	963.251	IL-6
18	B6	67	81.6253	19028.5	746.38	IL-6
18	B6	68	81.953	18727.1	703.847	IL-6
18	B6	69	82.2806	18437.4	733.354	IL-6
18	B6	70	82.6083	18039	770.576	IL-6
18	B6	71	82.9359	16690.2	775.619	IL-6
18	B6	72	83.2636	16448.6	731.277	IL-6
18	B6	73	83.5912	16524.2	641.741	IL-6
18	B6	74	83.9189	15996.9	526.251	IL-6
18	B6	75	84.2465	16233	409.254	IL-6
18	B6	76	84.5742	15965.6	311.755	IL-6
18	B6	77	84.9018	15381.7	246.605	IL-6
18	B6	78	85.2294	15994.9	217.359	IL-6
18	B6	79	85.5571	15706.4	219.292	IL-6
18	B6	80	85.8847	15531.4	242.318	IL-6
18	B6	81	86.2124	14516.1	275.787	IL-6
18	B6	82	86.54	14911	313.247	IL-6
18	B6	83	86.8677	15209.3	353.913	IL-6
18	B6	84	87.1953	14150.3	399.29	IL-6
18	B6	85	87.523	14618.4	447.301	IL-6
18	B6	86	87.8506	13985.2	488.714	IL-6
18	B6	87	88.1783	13775.1	509.042	IL-6
18	B6	88	88.5059	12767	495.036	IL-6
18	B6	89	88.8335	13072.3	441.617	IL-6
18	B6	90	89.1612	12893.4	355.07	IL-6
18	B6	91	89.4888	12503.8	251.012	IL-6
18	B6	92	89.8165	12581.5	148.649	IL-6
18	B6	93	90.1441	12884.2	64.4365	IL-6
18	B6	94	90.4718	12438.1	7.76562	IL-6
18	B6	95	90.7994	12625.9	-20.0166	IL-6
18	B6	96	91.1271	12731.8	-23.2544	IL-6
18	B6	97	91.4547	12239.1	-7.68555	IL-6
18	B6	98	91.7824	11922.7	23.2588	IL-6
18	B6	99	92.11	12609.5	69.1021	IL-6
18	B6	100	92.4377	12375.5	129.593	IL-6
18	B6	101	92.7653	12053.2	201.125	IL-6
18	B6	102	93.0929	11254	275.716	IL-6
18	B6	103	93.4206	11544.9	343.605	IL-6
18	B6	104	93.7482	11659.3	397.498	IL-6
18	B6	105	94.0759	10319.1	435.515	IL-6
18	B6	106	94.4035	10755.2	461.404	IL-6
18	B6	107	94.7312	10739.8	482.437	IL-6
19	B7	1	60.0006	276574	4774.3	C
19	B7	2	60.3283	275865	4841.68	C
19	B7	3	60.656	274836	4930.75	C
19	B7	4	60.9837	273354	5024.5	C
19	B7	5	61.3114	271032	5101.11	C
19	B7	6	61.6391	269438	5138.73	C
19	B7	7	61.9668	266769	5153.56	C
19	B7	8	62.2945	266520	5153.12	C
19	B7	9	62.6222	263735	5147.92	C
19	B7	10	62.9499	262262	5145.71	C
19	B7	11	63.2776	261332	5148.7	C
19	B7	12	63.6053	258990	5155	C
19	B7	13	63.9329	256693	5161.42	C
19	B7	14	64.2606	255759	5165.24	C
19	B7	15	64.5883	253386	5164.4	C
19	B7	16	64.916	252324	5157.39	C
19	B7	17	65.2437	250241	5144.66	C
19	B7	18	65.5714	247146	5130.25	C
19	B7	19	65.8991	246708	5121.02	C
19	B7	20	66.2268	244926	5123.32	C
19	B7	21	66.5545	243165	5138.71	C
19	B7	22	66.8822	241153	5162.93	C
19	B7	23	67.2099	239152	5187.47	C
19	B7	24	67.5376	237100	5202.75	C
19	B7	25	67.8653	236413	5200.6	C
19	B7	26	68.193	233563	5175.99	C
19	B7	27	68.5207	231236	5128.89	C
19	B7	28	68.8484	230032	5055.57	C
19	B7	29	69.1761	228856	4964.33	C
19	B7	30	69.5038	226232	4884.58	C
19	B7	31	69.8315	225349	4833.52	C
19	B7	32	70.1592	222986	4821.72	C
19	B7	33	70.4869	222297	4849.45	C
19	B7	34	70.8146	220656	4905.28	C
19	B7	35	71.1423	217720	4969.71	C
19	B7	36	71.47	217222	5022.8	C
19	B7	37	71.7976	214167	5052.52	C
19	B7	38	72.1253	212614	5059.1	C
19	B7	39	72.453	211870	5052.91	C
19	B7	40	72.7807	209571	5048.33	C
19	B7	41	73.1084	207975	5057.99	C
19	B7	42	73.4361	205880	5089.45	C
19	B7	43	73.7638	204622	5131.99	C
19	B7	44	74.0915	203291	5185.22	C
19	B7	45	74.4192	200830	5238.65	C
19	B7	46	74.7469	199697	5276.58	C
19	B7	47	75.0746	197141	5285.58	C
19	B7	48	75.4023	194296	5261.67	C
19	B7	49	75.73	193876	5213.22	C
19	B7	50	76.0577	191656	5157.04	C
19	B7	51	76.3854	190424	5110.85	C
19	B7	52	76.7131	188405	5084.8	C
19	B7	53	77.0408	186544	5093.07	C
19	B7	54	77.3685	184643	5135.53	C
19	B7	55	77.6962	183799	5223.43	C
19	B7	56	78.0239	181385	5376.56	C
19	B7	57	78.3516	179904	5629.55	C
19	B7	58	78.6793	177624	6043.44	C
19	B7	59	79.007	176099	6722.8	C
19	B7	60	79.3347	173780	7833.48	C
19	B7	61	79.6623	171395	9605.75	C
19	B7	62	79.99	168648	12298.4	C
19	B7	63	80.3177	164960	16101.6	C
19	B7	64	80.6454	161448	20984	C
19	B7	65	80.9731	156502	26540.1	C
19	B7	66	81.3008	145353	31941.9	C
19	B7	67	81.6285	125709	36086.7	C
19	B7	68	81.9562	85958	37939.8	C
19	B7	69	82.2839	53294.9	36936.1	C
19	B7	70	82.6116	41403.2	33229.1	C
19	B7	71	82.9393	36379.3	27641.2	C
19	B7	72	83.267	35433.6	21339.1	C
19	B7	73	83.5947	33548	15415.2	C
19	B7	74	83.9224	33503.6	10581.4	C
19	B7	75	84.2501	32372.8	7084.52	C
19	B7	76	84.5778	31918.3	4718.44	C
19	B7	77	84.9055	31228.3	2938.91	C
19	B7	78	85.2332	31012	1963.02	C
19	B7	79	85.5609	29955.7	1454.58	C
19	B7	80	85.8886	30201.9	1191.98	C
19	B7	81	86.2163	29264.9	1050.48	C
19	B7	82	86.544	29283.2	969.476	C
19	B7	83	86.8717	28966.3	922.918	C
19	B7	84	87.1993	28283.4	899.087	C
19	B7	85	87.527	28097.2	889.679	C
19	B7	86	87.8547	27647.2	885.89	C
19	B7	87	88.1824	27365.8	878.764	C
19	B7	88	88.5101	26608.9	861.53	C
19	B7	89	88.8378	26419.4	831.867	C
19	B7	90	89.1655	26185.3	792.248	C
19	B7	91	89.4932	25423	747.284	C
19	B7	92	89.8209	25679.7	699.037	C
19	B7	93	90.1486	25769.8	643.947	C
19	B7	94	90.4763	24286.3	575.088	C
19	B7	95	90.804	24200.2	489.747	C
19	B7	96	91.1317	24099.5	396.743	C
19	B7	97	91.4594	24476.7	316.516	C
19	B7	98	91.7871	24354.7	271.805	C
19	B7	99	92.1148	24022.3	274.332	C
19	B7	100	92.4425	23946.6	316.625	C
19	B7	101	92.7702	23578.9	374.673	C
19	B7	102	93.0979	22952.7	419.872	C
19	B7	103	93.4256	22411.1	432.885	C
19	B7	104	93.7533	22542	411.395	C
19	B7	105	94.081	22478	367.961	C
19	B7	106	94.4087	22816.1	320.536	C
19	B7	107	94.7364	21625.6	282.398	C
20	B8	1	60.0006	153704	5716.76	I
20	B8	2	60.3283	153476	5769.53	I
20	B8	3	60.656	150677	5824.25	I
20	B8	4	60.9837	148579	5870.58	I
20	B8	5	61.3114	147325	5902.04	I
20	B8	6	61.6391	145861	5916.73	I
20	B8	7	61.9668	142545	5917.15	I
20	B8	8	62.2945	141961	5910.35	I
20	B8	9	62.6222	139008	5907.36	I
20	B8	10	62.9499	137264	5919.77	I
20	B8	11	63.2776	136232	5953.41	I
20	B8	12	63.6053	133896	6002.76	I
20	B8	13	63.9329	131827	6050.72	I
20	B8	14	64.2606	130065	6075.78	I
20	B8	15	64.5883	128184	6063.29	I
20	B8	16	64.916	124379	6013.8	I
20	B8	17	65.2437	123896	5942.48	I
20	B8	18	65.5714	121173	5870.11	I
20	B8	19	65.8991	120140	5811.64	I
20	B8	20	66.2268	118460	5770.4	I
20	B8	21	66.5545	114911	5740.04	I
20	B8	22	66.8822	113776	5709.73	I
20	B8	23	67.2099	112209	5667.65	I
20	B8	24	67.5376	110364	5602.93	I
20	B8	25	67.8653	107971	5508.56	I
20	B8	26	68.193	105650	5386.71	I
20	B8	27	68.5207	103969	5252.03	I
20	B8	28	68.8484	102651	5127.77	I
20	B8	29	69.1761	101422	5034.62	I
20	B8	30	69.5038	99105.8	4979.21	I
20	B8	31	69.8315	98232.6	4950.49	I
20	B8	32	70.1592	96149.2	4927.24	I
20	B8	33	70.4869	93962.2	4891.99	I
20	B8	34	70.8146	91923.6	4841.79	I
20	B8	35	71.1423	91063.9	4788.34	I
20	B8	36	71.47	89488.2	4747.42	I
20	B8	37	71.7976	88201.4	4725.42	I
20	B8	38	72.1253	86348.2	4712.61	I
20	B8	39	72.453	84398.4	4687.82	I
20	B8	40	72.7807	82922.5	4630.66	I
20	B8	41	73.1084	80889.2	4532.59	I
20	B8	42	73.4361	80016.1	4400.5	I
20	B8	43	73.7638	78612.8	4252.32	I
20	B8	44	74.0915	76900.4	4111.59	I
20	B8	45	74.4192	75647.4	3995.59	I
20	B8	46	74.7469	74737.5	3907.03	I
20	B8	47	75.0746	73695.1	3845.74	I
20	B8	48	75.4023	71702.4	3806.68	I
20	B8	49	75.73	70399.3	3784.02	I
20	B8	50	76.0577	69454.6	3773.15	I
20	B8	51	76.3854	68220.7	3769.56	I
20	B8	52	76.7131	66871.4	3765.57	I
20	B8	53	77.0408	65553.1	3748.55	I
20	B8	54	77.3685	64133	3703.84	I
20	B8	55	77.6962	62588.3	3621.64	I
20	B8	56	78.0239	61560.3	3504.02	I
20	B8	57	78.3516	59844.8	3367.06	I
20	B8	58	78.6793	59707.3	3235.81	I
20	B8	59	79.007	58455.6	3134.18	I
20	B8	60	79.3347	57534.1	3074.93	I
20	B8	61	79.6623	56829.2	3055.14	I
20	B8	62	79.99	55198	3059.49	I
20	B8	63	80.3177	54389.8	3068.85	I
20	B8	64	80.6454	53087.9	3068.96	I
20	B8	65	80.9731	52075.7	3055.22	I
20	B8	66	81.3008	51280	3032.88	I
20	B8	67	81.6285	50357.3	3016.29	I
20	B8	68	81.9562	49141	3030.97	I
20	B8	69	82.2839	48143.2	3118.61	I
20	B8	70	82.6116	46853.1	3339.91	I
20	B8	71	82.9393	46103.5	3768.36	I
20	B8	72	83.267	46083.7	4488.27	I
20	B8	73	83.5947	44885.3	5551.95	I
20	B8	74	83.9224	42136.7	6896.93	I
20	B8	75	84.2501	40858.5	8384.84	I
20	B8	76	84.5778	36361.6	9778.35	I
20	B8	77	84.9055	30675.8	10780	I
20	B8	78	85.2332	22200.8	11114.5	I
20	B8	79	85.5609	15656.2	10632	I
20	B8	80	85.8886	14939.4	9380.85	I
20	B8	81	86.2163	14607.1	7604.32	I
20	B8	82	86.544	14613.6	5651.97	I
20	B8	83	86.8717	14269.9	3869.33	I
20	B8	84	87.1993	13404.1	2509.88	I
20	B8	85	87.527	14122.8	1552.2	I
20	B8	86	87.8547	13360.3	946.095	I
20	B8	87	88.1824	13770.2	592.636	I
20	B8	88	88.5101	12607.5	395.673	I
20	B8	89	88.8378	12657.6	288.374	I
20	B8	90	89.1655	13355.2	234.939	I
20	B8	91	89.4932	13093.2	217.604	I
20	B8	92	89.8209	12760.9	221.883	I
20	B8	93	90.1486	12332.4	229.86	I
20	B8	94	90.4763	12034.2	223.385	I
20	B8	95	90.804	11811.7	191.461	I
20	B8	96	91.1317	12130.3	134.325	I
20	B8	97	91.4594	12417.3	61.7119	I
20	B8	98	91.7871	10976.8	-11.8735	I
20	B8	99	92.1148	12011.2	-71.4766	I
20	B8	100	92.4425	11836.9	-105.252	I
20	B8	101	92.7702	12349.6	-108.411	I
20	B8	102	93.0979	11745.8	-86.2485	I
20	B8	103	93.4256	11624.3	-53.021	I
20	B8	104	93.7533	11112.7	-25.5303	I
20	B8	105	94.081	11701	-15.0991	I
20	B8	106	94.4087	11292.4	-23.4258	I
20	B8	107	94.7364	11272.9	-44.502	I
21	B9	1	60.0007	341286	4802.46	T
21	B9	2	60.3287	339398	4880.73	T
21	B9	3	60.6566	338161	4970.2	T
21	B9	4	60.9846	336184	5067.31	T
21	B9	5	61.3126	335488	5163.58	T
21	B9	6	61.6405	333763	5245.96	T
21	B9	7	61.9685	331054	5301.74	T
21	B9	8	62.2964	329305	5326.18	T
21	B9	9	62.6244	327391	5326.51	T
21	B9	10	62.9524	325858	5318.83	T
21	B9	11	63.2803	324586	5319.5	T
21	B9	12	63.6083	322428	5337.69	T
21	B9	13	63.9363	320879	5372.84	T
21	B9	14	64.2642	318755	5417.24	T
21	B9	15	64.5922	317089	5459.42	T
21	B9	16	64.9202	314820	5487.15	T
21	B9	17	65.2481	313544	5490.35	T
21	B9	18	65.5761	311185	5465.39	T
21	B9	19	65.904	308802	5419.09	T
21	B9	20	66.232	306976	5368.81	T
21	B9	21	66.56	305221	5336.11	T
21	B9	22	66.8879	304558	5336.86	T
21	B9	23	67.2159	301938	5374.76	T
21	B9	24	67.5439	300181	5442.07	T
21	B9	25	67.8718	297763	5525.74	T
21	B9	26	68.1998	296132	5613.05	T
21	B9	27	68.5278	294595	5692.57	T
21	B9	28	68.8557	292215	5752.96	T
21	B9	29	69.1837	290553	5783.58	T
21	B9	30	69.5116	287353	5789.67	T
21	B9	31	69.8396	285740	5778.15	T
21	B9	32	70.1676	284360	5761.93	T
21	B9	33	70.4955	282444	5753.08	T
21	B9	34	70.8235	280333	5756.44	T
21	B9	35	71.1515	277721	5768.56	T
21	B9	36	71.4794	276200	5781.95	T
21	B9	37	71.8074	274266	5790.6	T
21	B9	38	72.1353	272161	5793.31	T
21	B9	39	72.4633	269839	5794.02	T
21	B9	40	72.7913	268439	5799.61	T
21	B9	41	73.1192	266288	5817.11	T
21	B9	42	73.4472	264254	5851.1	T
21	B9	43	73.7752	262959	5901.91	T
21	B9	44	74.1031	259884	5964.4	T
21	B9	45	74.4311	258329	6028.57	T
21	B9	46	74.7591	256901	6080.73	T
21	B9	47	75.087	254006	6106.93	T
21	B9	48	75.415	251026	6097.21	T
21	B9	49	75.743	250284	6050.49	T
21	B9	50	76.0709	247416	5977.13	T
21	B9	51	76.3989	245497	5898.01	T
21	B9	52	76.7268	243357	5839.14	T
21	B9	53	77.0548	242544	5823.32	T
21	B9	54	77.3828	239874	5861.37	T
21	B9	55	77.7107	238732	5946.92	T
21	B9	56	78.0387	236014	6058.8	T
21	B9	57	78.3667	233347	6170.78	T
21	B9	58	78.6946	231295	6264.06	T
21	B9	59	79.0226	229157	6335.39	T
21	B9	60	79.3505	227509	6397.31	T
21	B9	61	79.6785	225050	6473.02	T
21	B9	62	80.0065	223116	6593.54	T
21	B9	63	80.3344	220726	6805.01	T
21	B9	64	80.6624	218387	7189.49	T
21	B9	65	80.9904	216247	7895.74	T
21	B9	66	81.3183	213618	9168.35	T
21	B9	67	81.6463	211913	11354.9	T
21	B9	68	81.9743	208274	14861.3	T
21	B9	69	82.3022	206248	20029.6	T
21	B9	70	82.6302	200787	26938.2	T
21	B9	71	82.9581	192546	35181.4	T
21	B9	72	83.2861	179812	43749	T
21	B9	73	83.6141	151864	51134.4	T
21	B9	74	83.942	108079	55720.7	T
21	B9	75	84.27	63343.5	56330.8	T
21	B9	76	84.598	36698.1	52690.5	T
21	B9	77	84.9259	26332.2	45556.2	T
21	B9	78	85.2539	23840.1	36430	T
21	B9	79	85.5818	23587.3	27013.1	T
21	B9	80	85.9098	22687.5	18673.7	T
21	B9	81	86.2378	21956.2	12156.7	T
21	B9	82	86.5657	21517.1	7590.2	T
21	B9	83	86.8937	21172	4536.56	T
21	B9	84	87.2217	20802.1	2609.33	T
21	B9	85	87.5496	21441.5	1583.12	T
21	B9	86	87.8776	20499.6	1082.16	T
21	B9	87	88.2056	20089.8	858.091	T
21	B9	88	88.5335	20020.2	763.009	T
21	B9	89	88.8615	19352.4	717.585	T
21	B9	90	89.1894	19416	686.173	T
21	B9	91	89.5174	19173.9	658.243	T
21	B9	92	89.8454	18773.5	633.749	T
21	B9	93	90.1733	18762	612.735	T
21	B9	94	90.5013	18637.3	591.098	T
21	B9	95	90.8293	17594.1	562.521	T
21	B9	96	91.1572	17612.2	523.579	T
21	B9	97	91.4852	18095	477.294	T
21	B9	98	91.8132	17441.1	432.128	T
21	B9	99	92.1411	17152.6	397.143	T
21	B9	100	92.4691	17444.2	376.741	T
21	B9	101	92.797	17020.6	368.161	T
21	B9	102	93.125	16597.1	362.61	T
21	B9	103	93.453	16850.1	349.171	T
21	B9	104	93.7809	16124.4	319.731	T
21	B9	105	94.1089	16089.7	272.93	T
21	B9	106	94.4369	15749	215.024	T
21	B9	107	94.7648	17117.7	156.746	T
22	B10	1	60.0007	302131	4458.58	6
22	B10	2	60.3287	300393	4495.81	6
22	B10	3	60.6566	300368	4546.62	6
22	B10	4	60.9846	297997	4599.35	6
22	B10	5	61.3126	296647	4634.76	6
22	B10	6	61.6405	295368	4648.62	6
22	B10	7	61.9685	293217	4639.35	6
22	B10	8	62.2964	290778	4617.66	6
22	B10	9	62.6244	289837	4602.05	6
22	B10	10	62.9524	289141	4608.66	6
22	B10	11	63.2803	287373	4641.64	6
22	B10	12	63.6083	285742	4690.11	6
22	B10	13	63.9363	283807	4733.62	6
22	B10	14	64.2642	282155	4752.72	6
22	B10	15	64.5922	280564	4738.03	6
22	B10	16	64.9202	278270	4693.78	6
22	B10	17	65.2481	276516	4634.27	6
22	B10	18	65.5761	275569	4572.85	6
22	B10	19	65.904	273360	4518.66	6
22	B10	20	66.232	273231	4479.76	6
22	B10	21	66.56	270279	4453.47	6
22	B10	22	66.8879	268359	4440.91	6
22	B10	23	67.2159	267333	4450.33	6
22	B10	24	67.5439	266056	4492	6
22	B10	25	67.8718	264732	4567.95	6
22	B10	26	68.1998	262958	4656.15	6
22	B10	27	68.5278	260962	4737.97	6
22	B10	28	68.8557	259104	4796.44	6
22	B10	29	69.1837	257632	4823.93	6
22	B10	30	69.5116	254430	4830.93	6
22	B10	31	69.8396	254057	4841.3	6
[truncated: 5,533 more rows]

## Sheet: Reagent Information
Block Type	96-Well 0.2-mL Block
Calibration Background is expired	No
Calibration Background performed on	07-22-2020
Calibration Pure Dye ABY is expired	No
Calibration Pure Dye ABY performed on	07-22-2020
Calibration Pure Dye FAM is expired	No
Calibration Pure Dye FAM performed on	07-22-2020
Calibration Pure Dye JUN is expired	No
Calibration Pure Dye JUN performed on	07-22-2020
Calibration Pure Dye NED is expired	No
Calibration Pure Dye NED performed on	07-22-2020
Calibration Pure Dye ROX is expired	No
Calibration Pure Dye ROX performed on	07-22-2020
Calibration Pure Dye SYBR is expired	No
Calibration Pure Dye SYBR performed on	07-22-2020
Calibration Pure Dye TAMRA is expired	No
Calibration Pure Dye TAMRA performed on	07-22-2020
Calibration Pure Dye VIC is expired	No
Calibration Pure Dye VIC performed on	07-22-2020
Calibration ROI is expired	No
Calibration ROI performed on	07-22-2020
Calibration Uniformity is expired	No
Calibration Uniformity performed on	07-22-2020
Chemistry	SYBR_GREEN
Date Created	2021-01-08 15:35:26 PM CST
Experiment Barcode
Experiment Comment
Experiment File Name	S:\20210107\20210107.eds
Experiment Name	20210107
Experiment Run End Time	2021-01-07 20:19:31 PM CST
Experiment Type	Comparative Cт (ΔΔCт)
Instrument Name	272324596
Instrument Serial Number	272324596
Instrument Type	QuantStudio™ 3 System
Passive Reference
Post-read Stage/Step
Pre-read Stage/Step
Quantification Cycle Method	Ct
Signal Smoothing On	true
Stage where Melt Analysis is performed	Stage3
Stage/ Cycle where Ct Analysis is performed	Stage2, Step2
User Name
Reagent Type	Reagent Name	Reagent Part Number	Reagent Lot Number	Reagent Expiration Date

## Sheet: Melt Curve Result
Block Type	96-Well 0.2-mL Block
Calibration Background is expired	No
Calibration Background performed on	07-22-2020
Calibration Pure Dye ABY is expired	No
Calibration Pure Dye ABY performed on	07-22-2020
Calibration Pure Dye FAM is expired	No
Calibration Pure Dye FAM performed on	07-22-2020
Calibration Pure Dye JUN is expired	No
Calibration Pure Dye JUN performed on	07-22-2020
Calibration Pure Dye NED is expired	No
Calibration Pure Dye NED performed on	07-22-2020
Calibration Pure Dye ROX is expired	No
Calibration Pure Dye ROX performed on	07-22-2020
Calibration Pure Dye SYBR is expired	No
Calibration Pure Dye SYBR performed on	07-22-2020
Calibration Pure Dye TAMRA is expired	No
Calibration Pure Dye TAMRA performed on	07-22-2020
Calibration Pure Dye VIC is expired	No
Calibration Pure Dye VIC performed on	07-22-2020
Calibration ROI is expired	No
Calibration ROI performed on	07-22-2020
Calibration Uniformity is expired	No
Calibration Uniformity performed on	07-22-2020
Chemistry	SYBR_GREEN
Date Created	2021-01-08 15:35:27 PM CST
Experiment Barcode
Experiment Comment
Experiment File Name	S:\20210107\20210107.eds
Experiment Name	20210107
Experiment Run End Time	2021-01-07 20:19:31 PM CST
Experiment Type	Comparative Cт (ΔΔCт)
Instrument Name	272324596
Instrument Serial Number	272324596
Instrument Type	QuantStudio™ 3 System
Passive Reference
Post-read Stage/Step
Pre-read Stage/Step
Quantification Cycle Method	Ct
Signal Smoothing On	true
Stage where Melt Analysis is performed	Stage3
Stage/ Cycle where Ct Analysis is performed	Stage2, Step2
User Name
Well	Well Position	Sample	Target Name	Tm	Melt Peak Height
2	A2	K	GA	83.9078	49398.8
3	A3	K	INOS	85.4111	10513.4
4	A4	K	COX-2	81.9684	43131.2
5	A5	K	TNF-a	84.2465	63130.7
6	A6	K	IL-6	77.8574	58674.2
7	A7	1	C	82.1201	56755.1
8	A8	1	I	85.397	8107.54
9	A9	1	T	84.27	65159.8
10	A10	1	6	77.8747	61957.8
11	A11	1	a	84.0429	50725.5
14	B2	K	GA	83.9078	50255.6
15	B3	K	INOS	85.2472	8259.25
16	B4	K	COX-2	81.9684	37402.7
17	B5	K	TNF-a	84.0827	53585
18	B6	K	IL-6	77.8574	54198.9
19	B7	1	C	81.9562	37939.8
20	B8	1	I	85.2332	11114.5
21	B9	1	T	84.106	56564.7
22	B10	1	6	77.8747	46315.6
23	B11	1	a	84.0429	55544.2
26	C2	M	GA	83.744	41269.9
27	C3	M	INOS	85.0833	1306.84
28	C4	M	COX-2	81.9684	44747
29	C5	M	TNF-a	84.0827	61087.9
30	C6	M	IL-6	77.6936	64016.2
31	C7	2	C	82.1201	52747.5
32	C8	2	I	85.2332	7309.51
33	C9	2	T	84.106	42757.9
34	C10	2	6	77.7107	65343.5
35	C11	2	a	83.8794	52506.1
38	D2	M	GA	83.744	51445.8
39	D3	M	INOS	85.0833	13403.6
40	D4	M	COX-2	81.8044	48278.6
41	D5	M	TNF-a	83.9189	59563.1
42	D6	M	IL-6	77.6936	73037.9
43	D7	2	C	81.9562	51736.8
44	D8	2	I	85.2332	8436.71
45	D9	2	T	83.942	41730.6
46	D10	2	6	77.5467	63173.2
47	D11	2	a	83.8794	55181.9
50	E2	50	GA	83.5803	48010
51	E3	50	INOS	85.0833	7232.92
52	E4	50	COX-2	81.8044	41893.1
53	E5	50	TNF-a	83.9189	58783.6
54	E6	50	IL-6	77.6936	72264.3
55	E7	3	C	81.9562	47042.2
56	E8	3	I	85.2332	8854.86
57	E9	3	T	83.942	63580.8
58	E10	3	6	77.5467	61285.1
59	E11	3	a	83.8794	41119.7
62	F2	50	GA	83.744	57645.9
63	F3	50	INOS	84.9193	8017.68
64	F4	50	COX-2	81.8044	58628.8
65	F5	50	TNF-a	83.9189	58101.1
66	F6	50	IL-6	77.6936	90291.8
67	F7	3	C	81.9562	54945.7
68	F8	3	I	91.4594	12715.7
68	F8	3	I	85.2332	7078.81
69	F9	3	T	83.942	73025.1
70	F10	3	6	77.5467	71253.5
71	F11	3	a	83.8794	43377.5
79	G7	4	C	81.9562	46439.4
80	G8	4	I	85.0693	7738.59
81	G9	4	T	83.778	54099.2
82	G10	4	6	77.5467	50916.7
83	G11	4	a	83.7158	43319.8
91	H7	4	C	81.9562	50651.1
92	H8	4	I	85.2332	8710.96
93	H9	4	T	83.942	58894.6
94	H10	4	6	77.5467	52826.9
95	H11	4	a	83.7158	40547.2
