# Supplementary material for: Nigella sativa: A Dietary Supplement as an Immune-Modulator on the Basis of Bioactive Components
Source: Front Nutr. 2021 Aug 17;8:722813. doi: 10.3389/fnut.2021.722813 (PMC8415885; doi:10.3389/fnut.2021.722813)
Supplement: Supplementary file 2 [file Data_Sheet_1.ZIP › Raw Data/Immune Figure 4/Figure 4 C-Immune TNF-a┴ and IL-6 (Compounds 5 and 8).xls]

## Sheet: 光度测量1
Photometry	TNF-α
Plate 1
Sample	1	2	3	4	5	6	7	8	9	10	11	12
A	未知_0001 1/1	未知_0009 1/1	未知_0017 1/1	未知_0025 1/1	未知_0033 1/1	未知_0041 1/1	未知_0049 1/1	未知_0057 1/1	未知_0065 1/1	未知_0073 1/1	未知_0081 1/1	未知_0089 1/1
B	未知_0002 1/1	未知_0010 1/1	未知_0018 1/1	未知_0026 1/1	未知_0034 1/1	未知_0042 1/1	未知_0050 1/1	未知_0058 1/1	未知_0066 1/1	未知_0074 1/1	未知_0082 1/1	未知_0090 1/1
C	未知_0003 1/1	未知_0011 1/1	未知_0019 1/1	未知_0027 1/1	未知_0035 1/1	未知_0043 1/1	未知_0051 1/1	未知_0059 1/1	未知_0067 1/1	未知_0075 1/1	未知_0083 1/1	未知_0091 1/1
D	未知_0004 1/1	未知_0012 1/1	未知_0020 1/1	未知_0028 1/1	未知_0036 1/1	未知_0044 1/1	未知_0052 1/1	未知_0060 1/1	未知_0068 1/1	未知_0076 1/1	未知_0084 1/1	未知_0092 1/1
E	未知_0005 1/1	未知_0013 1/1	未知_0021 1/1	未知_0029 1/1	未知_0037 1/1	未知_0045 1/1	未知_0053 1/1	未知_0061 1/1	未知_0069 1/1	未知_0077 1/1	未知_0085 1/1	未知_0093 1/1
F	未知_0006 1/1	未知_0014 1/1	未知_0022 1/1	未知_0030 1/1	未知_0038 1/1	未知_0046 1/1	未知_0054 1/1	未知_0062 1/1	未知_0070 1/1	未知_0078 1/1	未知_0086 1/1	未知_0094 1/1
G	未知_0007 1/1	未知_0015 1/1	未知_0023 1/1	未知_0031 1/1	未知_0039 1/1	未知_0047 1/1	未知_0055 1/1	未知_0063 1/1	未知_0071 1/1	未知_0079 1/1	未知_0087 1/1	未知_0095 1/1
H	未知_0008 1/1	未知_0016 1/1	未知_0024 1/1	未知_0032 1/1	未知_0040 1/1	未知_0048 1/1	未知_0056 1/1	未知_0064 1/1	未知_0072 1/1	未知_0080 1/1	未知_0088 1/1	未知_0096 1/1
Absorbance	1	2	3	4	5	6	7	8	9	10	11	12
A	0.1228	0.1233	0.184	0.1739	0.1673	0.1641	0.1364	0.1482	0.1537	0.0001	0	-0.0001
B	0.1408	0.1464	0.1615	0.1597	0.1395	0.1473	0.1382	0.1408	0.1512	-0.0001	0	-0.0001
C	0.1611	0.1717	0.1704	0.1724	0.1626	0.1797	0.1324	0.1337	0.1538	0	-0.0001	0.0002
D	0.1994	0.1975	0.1778	0.1796	0.1687	0.1726	0.1677	0.1773	0.156	0	0.0001	-0.0001
E	0.0004	0	0.0003	0.0004	0	0.0002	0.0004	0	0.0001	0	0.0003	0
F	0	0.0003	0.0004	-0.0001	0.0003	0	0.0002	0.0001	0	0.0001	0.0001	0.0001
G	0.0003	0.0001	0.0004	0.0002	0.0002	0.0001	0.0002	0.0002	0	-0.0001	0	0.0002
H	0.0002	0.0002	0.0003	0.0002	0.0002	0.0002	0.0004	0.0004	0.0001	0.0002	0	0.0003
								*Dilution ratio1000		/1000Unit conversion			Average	SD
	Blank	0.1228	0.1233		0.964646	1.22999		964.646	1229.99	0.964646	1.22999		1.09732	0.187624
	Positive	0.184	0.1739		20.1064	17.4504		20106.4	17450.4	20.1064	17.4504		18.7784	1.8781
	Compound 5 -200	0.1673	0.1641		15.6635	14.7799		15663.5	14779.9	15.6635	14.7799		15.2217	0.624766
	Compound 5-100	0.1364	0.1482		6.39348	10.1723		6393.48	10172.3	6.39348	10.1723		8.28288	2.67201
	Compound 5-50	0.1408	0.1464		7.85372	9.6213		7853.72	9621.3	7.85372	9.6213		8.73751	1.24986
	Compound 8-200	0.1615	0.1597		14.0528	13.5441		14052.8	13544.1	14.0528	13.5441		13.7985	0.359678
	Compound 8-100	0.1395	0.1473		7.42982	9.89772		7429.82	9897.72	7.42982	9.89772		8.66377	1.74507
	Compound 8-50	0.1382	0.1408		6.99987	7.85372		6999.87	7853.72	6.99987	7.85372		7.4268	0.603766
	Y	X
	0.1228	0.964646			Blank	Positive	Compound 5-200	Compound 5-100	Compound 5-50	Compound 8-200	Compound 8-100	Compound 8-50
	0.184	20.1064			0.964646	20.1064	15.6635	6.39348	7.85372	14.0528	7.42982	6.99987
	0.1673	15.6635			1.22999	17.4504	14.7799	10.1723	9.6213	13.5441	9.89772	7.85372
	0.1364	6.39348			1.09732	18.7784	15.2217	8.28288	8.73751	13.7985	8.66377	7.4268
	0.1408	7.85372			0.187624	1.8781	0.624766	2.67201	1.24986	0.359678	1.74507	0.603766
	0.1615	14.0528
	0.1395	7.42982
	0.1382	6.99987
	0.1233	1.22999
	0.1739	17.4504
	0.1641	14.7799
	0.1482	10.1723
	0.1464	9.6213
	0.1597	13.5441
	0.1473	9.89772
	0.1408	7.85372
Photometry	IL-6
Plate1
Sample	1	2	3	4	5	6	7	8	9	10	11	12
A	未知_0001 1/1	未知_0009 1/1	未知_0017 1/1	未知_0025 1/1	未知_0033 1/1	未知_0041 1/1	未知_0049 1/1	未知_0057 1/1	未知_0065 1/1	未知_0073 1/1	未知_0081 1/1	未知_0089 1/1
B	未知_0002 1/1	未知_0010 1/1	未知_0018 1/1	未知_0026 1/1	未知_0034 1/1	未知_0042 1/1	未知_0050 1/1	未知_0058 1/1	未知_0066 1/1	未知_0074 1/1	未知_0082 1/1	未知_0090 1/1
C	未知_0003 1/1	未知_0011 1/1	未知_0019 1/1	未知_0027 1/1	未知_0035 1/1	未知_0043 1/1	未知_0051 1/1	未知_0059 1/1	未知_0067 1/1	未知_0075 1/1	未知_0083 1/1	未知_0091 1/1
D	未知_0004 1/1	未知_0012 1/1	未知_0020 1/1	未知_0028 1/1	未知_0036 1/1	未知_0044 1/1	未知_0052 1/1	未知_0060 1/1	未知_0068 1/1	未知_0076 1/1	未知_0084 1/1	未知_0092 1/1
E	未知_0005 1/1	未知_0013 1/1	未知_0021 1/1	未知_0029 1/1	未知_0037 1/1	未知_0045 1/1	未知_0053 1/1	未知_0061 1/1	未知_0069 1/1	未知_0077 1/1	未知_0085 1/1	未知_0093 1/1
F	未知_0006 1/1	未知_0014 1/1	未知_0022 1/1	未知_0030 1/1	未知_0038 1/1	未知_0046 1/1	未知_0054 1/1	未知_0062 1/1	未知_0070 1/1	未知_0078 1/1	未知_0086 1/1	未知_0094 1/1
G	未知_0007 1/1	未知_0015 1/1	未知_0023 1/1	未知_0031 1/1	未知_0039 1/1	未知_0047 1/1	未知_0055 1/1	未知_0063 1/1	未知_0071 1/1	未知_0079 1/1	未知_0087 1/1	未知_0095 1/1
H	未知_0008 1/1	未知_0016 1/1	未知_0024 1/1	未知_0032 1/1	未知_0040 1/1	未知_0048 1/1	未知_0056 1/1	未知_0064 1/1	未知_0072 1/1	未知_0080 1/1	未知_0088 1/1	未知_0096 1/1
Absorbance	1	2	3	4	5	6	7	8	9	10	11	12
A	0.0008	0.0008	0.001	0.0006	0.0009	0.0009	0.0006	0.0007	0.0005	0.0003	0.0004	0.0004
B	0.1367	0.1544	1.9683	2.0726	1.4882	1.4634	0.5455	0.5076	0.0474	0.0006	0.0004	0.0005
C	0.5332	0.5172	1.3901	1.3976	0.4958	0.4747	0.4951	0.4605	0.0761	0.0003	0.0004	0.0006
D	1.1258	1.3356	1.3456	1.4547	1.2433	1.3545	0.1309	0.1383	0.0444	0.0005	0.0006	0.0006
E	1.7687	2.0805	1.5226	1.4276	1.3214	1.5331	1.5856	1.6028	0.0782	0.0003	0.0003	0.0003
F	0.0006	0.0003	0.0005	0.0005	0.0006	0.0004	0.0005	0.0003	0.0005	0.0003	0.0002	0.0005
G	0.0007	0.0007	0.0008	0.0007	0.0007	0.0008	0.0006	0.0004	0.0006	0.0004	0.0005	0.0004
H	0.0006	0.0005	0.0007	0.0009	0.0007	0.0007	0.0008	0.0007	0.0007	0.0007	0.0006	0.0007
							Dilution ratio		Unit conversion
		1	2				*50		/1000
	Blank	0.1367	0.1544		3.17714	5.07007	158.857	253.503	0.158857	0.253503		0.20618	0.0669249
	Positive	1.9683	2.0726		261.274	285.003	13063.7	14250.2	13.0637	14.2502		13.6569	0.838958
	Compound 5-200	1.4882	1.4634		170.186	166.139	8509.29	8306.95	8.50929	8.30695		8.40812	0.143073
	Compound 5-100	0.5455	0.5076		45.7774	41.7002	2288.87	2085.01	2.28887	2.08501		2.18694	0.144151
	Compound 5-50	0.5332	0.5172		44.4491	42.7286	2222.45	2136.43	2.22245	2.13643		2.17944	0.060829
	Compound 8-200	1.3901	1.3976		154.49	155.661	7724.51	7783.07	7.72451	7.78307		7.75379	0.0414047
	Compound 8-100	0.4958	0.4747		40.4401	38.1974	2022.01	1909.87	2.02201	1.90987		1.96594	0.0792922
	Compound 8-50	0.4951	0.4605		40.3655	36.6954	2018.28	1834.77	2.01828	1.83477		1.92652	0.129758
	Y	X			Blank	Positive	Compound 5-200	Compound 5-100	Compound 5-50	Compound 8-200	Compound 8-100	Compound 8-50
	0.1367	3.17714			0.158857	13.0637	8.50929	2.28887	2.22245	7.72451	2.02201	2.01828
	0.9683	261.274			0.253503	14.2502	8.30695	2.08501	2.13643	7.78307	1.90987	1.83477
	1.4882	170.186
	0.5455	45.7774
	0.5332	44.4491
	1.3901	154.49
	0.4958	40.4401
	0.4951	40.3655
	0.1544	5.07007
	2.0726	285.003
	1.4634	166.139
	0.5076	41.7002
	0.5172	42.7286
	1.3976	155.661
	0.4747	38.1974
	0.4605	36.6954
