# Supplementary material for: Nigella sativa: A Dietary Supplement as an Immune-Modulator on the Basis of Bioactive Components
Source: Front Nutr. 2021 Aug 17;8:722813. doi: 10.3389/fnut.2021.722813 (PMC8415885; doi:10.3389/fnut.2021.722813)
Supplement: Supplementary file 2 [file Data_Sheet_1.ZIP › Raw Data/Immune Figure 4/Figure 4 DíóE-Immune Gray analysis of related proteins.xlsx]

## Sheet: Sheet1
	1	2	3	4	5			1	2	3	4	5
actin	323.211	305.917	284.443	385.995	363.87		GAPGH	423.423	318.26	374.858	301.657	311.658
	298.144	299.929	275.41	370.981	354.388			399.737	324.01	382.191	302.591	313.646
	302.702	299.292	277.807	430.778	336.579			386.487	327.332	390.963	306.108	316.089
Compound 5-iNOS	25.42	676.041	520.098	483.784	356.798		Compound 8-iNOS	15.22	520.542	381.353	371.926	292.285
	28.96	649.629	517.366	483.94	321.543			17.926	520.525	376.992	371.01	292.839
	27.48	653.882	514.7	487.042	337.178			18.08	518.311	374.727	366.199	292.736
iNOS/actin	0.0786483	2.20988	1.82848	1.25334	0.980564		iNOS/actin	0.0359451	1.63559	1.01733	1.23294	0.937839
	0.0971343	2.16594	1.87853	1.30449	0.907319			0.0448445	1.60651	0.986397	1.22611	0.933661
	0.0907824	2.18476	1.85273	1.13061	1.00178			0.0467804	1.58344	0.958472	1.19631	0.926119
COX	297.481	1775.89	634.705	1015.19	573.676		COX	348.657	662.769	332.848	390.313	413.308
	291.491	1772.38	636.854	1015.19	572.438			348.655	660.859	329.827	390.313	410.646
	290.15	1769.78	635.796	1014.25	572.438			348.678	660.859	329.76	390.313	409.27
COX/actin	0.920393	5.80515	2.2314	2.63006	1.5766		COX/actin	0.823425	2.08248	0.887931	1.2939	1.32616
	0.977685	5.90934	2.31239	2.7365	1.61529			0.872211	2.03963	0.86299	1.2899	1.30927
	0.958533	5.91321	2.28862	2.35447	1.70075			0.902173	2.01893	0.843456	1.27508	1.29479
p65	404.228	329.387	376.064	380.413	346.123		p65	241.529	355.602	310.423	348.586	315.072
	390.797	329.371	375.109	379.884	345.816			241.529	354.655	307.419	348.586	314.064
	390.797	329.044	374.153	378.716	344.094			241.529	354.655	307.419	348.586	311.76
P-p65 B12	95.094	696.029	337.798	307.144	230.142		P-p65 B12	40.405	737.437	467.084	450.794	213.768
	95.094	696.029	337.798	307.134	225.991			40.084	737.437	467.084	446.672	209.769
	95.094	692.626	337.223	307.144	225.469			40.063	737.437	465.935	446.414	207.326
P-p65/p65	0.235248	2.1131	0.898246	0.807396	0.664914		P-p65/p65	0.167288	2.07377	1.50467	1.29321	0.678473
	0.243333	2.11321	0.900533	0.808494	0.653501			0.165959	2.07931	1.51937	1.28138	0.667918
	0.243333	2.10496	0.901297	0.811014	0.655254			0.165872	2.07931	1.51564	1.28064	0.665018
IκB	607.924	559.28	629.267	701.06	564.184		IκB	436.923	729.381	659.203	661.524	519.755
	605.947	559.28	628.842	700.409	561.348			436.599	728.634	658.693	656.89	518.599
	605.947	558.362	628.842	700.409	558.038			435.825	728.634	658.693	656.89	518.599
IκB/Actin	1.88089	1.82821	2.21228	1.81624	1.55051		IκB/Actin	1.03188	2.29178	1.75854	2.19297	1.66771
	2.0324	1.86471	2.28329	1.88799	1.58399			1.09222	2.2488	1.72347	2.17088	1.65345
	2.00179	1.86561	2.26359	1.62592	1.65797			1.12766	2.22598	1.6848	2.14594	1.64067
p-IκBα	6.172	325.028	432.421	484.006	368.11		p-IκB	115.83	531.775	439.1	371.825	409.992
	8.143	324.487	429.152	483.412	368.11			114.686	528.329	439.1	366.899	409.992
	7.445	324.45	429.152	481.218	367.868			112.778	527.943	438.935	366.713	409.992
p-IκB/Actin	0.0190959	1.06247	1.52024	1.25392	1.01165		p-IκB/Actin	0.273556	1.67088	1.17138	1.23261	1.31552
	0.0273123	1.08188	1.55823	1.30306	1.03872			0.286904	1.63059	1.1489	1.21252	1.30718
	0.0245951	1.08406	1.54478	1.11709	1.09296			0.291803	1.61287	1.1227	1.19799	1.29708
actin	323.211	305.917	284.443	385.995	363.87		GAPGH	423.423	318.26	374.858	301.657	311.658
	298.144	299.929	275.41	370.981	354.388			399.737	324.01	382.191	302.591	313.646
	302.702	299.292	277.807	430.778	336.579			386.487	327.332	390.963	306.108	316.089
