# Supplementary material for: Nigella sativa: A Dietary Supplement as an Immune-Modulator on the Basis of Bioactive Components
Source: Front Nutr. 2021 Aug 17;8:722813. doi: 10.3389/fnut.2021.722813 (PMC8415885; doi:10.3389/fnut.2021.722813)
Supplement: Supplementary file 4 [file Data_Sheet_3.ZIP]

Archive with 99 entries (84 files):
- Proteins for Anti-inflammation of compound 8/
- Proteins for Anti-inflammation of compound 8/COX-2/
- Proteins for Anti-inflammation of compound 8/COX-2/2021-05-08_cox2.fcz
- Proteins for Anti-inflammation of compound 8/COX-2/2021-05-08_cox2_1_16bit.png
- Proteins for Anti-inflammation of compound 8/COX-2/2021-05-08_cox2_8bit.png
- Proteins for Anti-inflammation of compound 8/COX-2/contrast/
- Proteins for Anti-inflammation of compound 8/COX-2/contrast/contrast_0.png
- Proteins for Anti-inflammation of compound 8/COX-2/contrast/contrast_1.png
- Proteins for Anti-inflammation of compound 8/COX-2/contrast/contrast_2.png
- Proteins for Anti-inflammation of compound 8/COX-2/contrast/contrast_3.png
- Proteins for Anti-inflammation of compound 8/COX-2/contrast/contrast_4.png
- Proteins for Anti-inflammation of compound 8/COX-2/contrast/contrast_5.png
- Proteins for Anti-inflammation of compound 8/COX-2/contrast/contrast_6.png
- Proteins for Anti-inflammation of compound 8/COX-2/contrast/contrast_7.png
- Proteins for Anti-inflammation of compound 8/COX-2/contrast/contrast_8.png
- Proteins for Anti-inflammation of compound 8/Ia╩Ba┴/
- Proteins for Anti-inflammation of compound 8/Ia╩Ba┴/2021-05-08_Ikba.fcz
- Proteins for Anti-inflammation of compound 8/Ia╩Ba┴/2021-05-08_Ikba_1_16bit.png
- Proteins for Anti-inflammation of compound 8/Ia╩Ba┴/2021-05-08_Ikba_8bit.png
- Proteins for Anti-inflammation of compound 8/Ia╩Ba┴/contrast/
- Proteins for Anti-inflammation of compound 8/Ia╩Ba┴/contrast/contrast_0.png
- Proteins for Anti-inflammation of compound 8/Ia╩Ba┴/contrast/contrast_1.png
- Proteins for Anti-inflammation of compound 8/Ia╩Ba┴/contrast/contrast_2.png
- Proteins for Anti-inflammation of compound 8/Ia╩Ba┴/contrast/contrast_3.png
- Proteins for Anti-inflammation of compound 8/Ia╩Ba┴/contrast/contrast_4.png
- Proteins for Anti-inflammation of compound 8/Ia╩Ba┴/contrast/contrast_5.png
- Proteins for Anti-inflammation of compound 8/Ia╩Ba┴/contrast/contrast_6.png
- Proteins for Anti-inflammation of compound 8/Ia╩Ba┴/contrast/contrast_7.png
- Proteins for Anti-inflammation of compound 8/Ia╩Ba┴/contrast/contrast_8.png
- Proteins for Anti-inflammation of compound 8/P-Ia╩B/
- Proteins for Anti-inflammation of compound 8/P-Ia╩B/2021-04-30_Pikba.fcz
- Proteins for Anti-inflammation of compound 8/P-Ia╩B/2021-04-30_Pikba_1_16bit.png
- Proteins for Anti-inflammation of compound 8/P-Ia╩B/2021-04-30_Pikba_8bit.png
- Proteins for Anti-inflammation of compound 8/P-Ia╩B/contrast/
- Proteins for Anti-inflammation of compound 8/P-Ia╩B/contrast/contrast_0.png
- Proteins for Anti-inflammation of compound 8/P-Ia╩B/contrast/contrast_1.png
- Proteins for Anti-inflammation of compound 8/P-Ia╩B/contrast/contrast_2.png
- Proteins for Anti-inflammation of compound 8/P-Ia╩B/contrast/contrast_3.png
- Proteins for Anti-inflammation of compound 8/P-Ia╩B/contrast/contrast_4.png
- Proteins for Anti-inflammation of compound 8/P-Ia╩B/contrast/contrast_5.png
- Proteins for Anti-inflammation of compound 8/P-Ia╩B/contrast/contrast_6.png
- Proteins for Anti-inflammation of compound 8/P-Ia╩B/contrast/contrast_7.png
- Proteins for Anti-inflammation of compound 8/P-Ia╩B/contrast/contrast_8.png
- Proteins for Anti-inflammation of compound 8/P-p65/
- Proteins for Anti-inflammation of compound 8/P-p65/2021-05-08_14-43-21.fcz
- Proteins for Anti-inflammation of compound 8/P-p65/2021-05-08_14-43-21_1_16bit.png
- Proteins for Anti-inflammation of compound 8/P-p65/2021-05-08_14-43-21_8bit.png
- Proteins for Anti-inflammation of compound 8/P-p65/contrast/
- Proteins for Anti-inflammation of compound 8/P-p65/contrast/contrast_0.png
- Proteins for Anti-inflammation of compound 8/P-p65/contrast/contrast_1.png
- Proteins for Anti-inflammation of compound 8/P-p65/contrast/contrast_2.png
- Proteins for Anti-inflammation of compound 8/P-p65/contrast/contrast_3.png
- Proteins for Anti-inflammation of compound 8/P-p65/contrast/contrast_4.png
- Proteins for Anti-inflammation of compound 8/P-p65/contrast/contrast_5.png
- Proteins for Anti-inflammation of compound 8/P-p65/contrast/contrast_6.png
- Proteins for Anti-inflammation of compound 8/P-p65/contrast/contrast_7.png
- Proteins for Anti-inflammation of compound 8/P-p65/contrast/contrast_8.png
- Proteins for Anti-inflammation of compound 8/iNOS/
- Proteins for Anti-inflammation of compound 8/iNOS/2021-05-08_C7inos.fcz
- Proteins for Anti-inflammation of compound 8/iNOS/2021-05-08_C7inos_1_16bit.png
- Proteins for Anti-inflammation of compound 8/iNOS/2021-05-08_C7inos_8bit.png
- Proteins for Anti-inflammation of compound 8/iNOS/contrast/
- Proteins for Anti-inflammation of compound 8/iNOS/contrast/contrast_0.png
- Proteins for Anti-inflammation of compound 8/iNOS/contrast/contrast_1.png
- Proteins for Anti-inflammation of compound 8/iNOS/contrast/contrast_2.png
- Proteins for Anti-inflammation of compound 8/iNOS/contrast/contrast_3.png
- Proteins for Anti-inflammation of compound 8/iNOS/contrast/contrast_4.png
- Proteins for Anti-inflammation of compound 8/iNOS/contrast/contrast_5.png
- Proteins for Anti-inflammation of compound 8/iNOS/contrast/contrast_6.png
- Proteins for Anti-inflammation of compound 8/iNOS/contrast/contrast_7.png
- Proteins for Anti-inflammation of compound 8/iNOS/contrast/contrast_8.png
- Proteins for Anti-inflammation of compound 8/p65/
- Proteins for Anti-inflammation of compound 8/p65/2021-05-07_P65c7.fcz
- Proteins for Anti-inflammation of compound 8/p65/2021-05-07_P65c7_1_16bit.png
- Proteins for Anti-inflammation of compound 8/p65/2021-05-07_P65c7_8bit.png
- Proteins for Anti-inflammation of compound 8/p65/contrast/
- Proteins for Anti-inflammation of compound 8/p65/contrast/contrast_0.png
- Proteins for Anti-inflammation of compound 8/p65/contrast/contrast_1.png
- Proteins for Anti-inflammation of compound 8/p65/contrast/contrast_2.png
- Proteins for Anti-inflammation of compound 8/p65/contrast/contrast_3.png
- Proteins for Anti-inflammation of compound 8/p65/contrast/contrast_4.png
- Proteins for Anti-inflammation of compound 8/p65/contrast/contrast_5.png
- Proteins for Anti-inflammation of compound 8/p65/contrast/contrast_6.png
- Proteins for Anti-inflammation of compound 8/p65/contrast/contrast_7.png
- Proteins for Anti-inflammation of compound 8/p65/contrast/contrast_8.png
- Proteins for Anti-inflammation of compound 8/a┬-actin/
- Proteins for Anti-inflammation of compound 8/a┬-actin/2021-05-07_20-23-21.fcz
- Proteins for Anti-inflammation of compound 8/a┬-actin/2021-05-07_20-23-21_1_16bit.png
- Proteins for Anti-inflammation of compound 8/a┬-actin/2021-05-07_20-23-21_8bit.png
- Proteins for Anti-inflammation of compound 8/a┬-actin/contrast/
- Proteins for Anti-inflammation of compound 8/a┬-actin/contrast/contrast_0.png
- Proteins for Anti-inflammation of compound 8/a┬-actin/contrast/contrast_1.png
- Proteins for Anti-inflammation of compound 8/a┬-actin/contrast/contrast_2.png
- Proteins for Anti-inflammation of compound 8/a┬-actin/contrast/contrast_3.png
- Proteins for Anti-inflammation of compound 8/a┬-actin/contrast/contrast_4.png
- Proteins for Anti-inflammation of compound 8/a┬-actin/contrast/contrast_5.png
- Proteins for Anti-inflammation of compound 8/a┬-actin/contrast/contrast_6.png
- Proteins for Anti-inflammation of compound 8/a┬-actin/contrast/contrast_7.png
- Proteins for Anti-inflammation of compound 8/a┬-actin/contrast/contrast_8.png
