# Supplementary material for: Nigella sativa: A Dietary Supplement as an Immune-Modulator on the Basis of Bioactive Components
Source: Front Nutr. 2021 Aug 17;8:722813. doi: 10.3389/fnut.2021.722813 (PMC8415885; doi:10.3389/fnut.2021.722813)
Supplement: Supplementary file 5 [file Data_Sheet_4.ZIP]

Archive with 75 entries (63 files):
- Proteins for immune of compound 5/
- Proteins for immune of compound 5/COX-2/
- Proteins for immune of compound 5/COX-2/2021-01-13Cox2.fcz
- Proteins for immune of compound 5/COX-2/2021-01-13Cox2_1_16bit.png
- Proteins for immune of compound 5/COX-2/2021-01-13Cox2_8bit.png
- Proteins for immune of compound 5/COX-2/contrast/
- Proteins for immune of compound 5/COX-2/contrast/contrast_0.png
- Proteins for immune of compound 5/COX-2/contrast/contrast_1.png
- Proteins for immune of compound 5/COX-2/contrast/contrast_2.png
- Proteins for immune of compound 5/COX-2/contrast/contrast_3.png
- Proteins for immune of compound 5/COX-2/contrast/contrast_4.png
- Proteins for immune of compound 5/COX-2/contrast/contrast_5.png
- Proteins for immune of compound 5/COX-2/contrast/contrast_6.png
- Proteins for immune of compound 5/COX-2/contrast/contrast_7.png
- Proteins for immune of compound 5/COX-2/contrast/contrast_8.png
- Proteins for immune of compound 5/GAPDH/
- Proteins for immune of compound 5/GAPDH/Z-actin.fcz
- Proteins for immune of compound 5/GAPDH/Z-actin_1_16bit.png
- Proteins for immune of compound 5/GAPDH/Z-actin_8bit.png
- Proteins for immune of compound 5/P-Ia╩Ba┴/
- Proteins for immune of compound 5/P-Ia╩Ba┴/2021-01-15_Pikba.fcz
- Proteins for immune of compound 5/P-Ia╩Ba┴/2021-01-15_Pikba_1_16bit.png
- Proteins for immune of compound 5/P-Ia╩Ba┴/2021-01-15_Pikba_8bit.png
- Proteins for immune of compound 5/P-Ia╩Ba┴/contrast/
- Proteins for immune of compound 5/P-Ia╩Ba┴/contrast/contrast_0.png
- Proteins for immune of compound 5/P-Ia╩Ba┴/contrast/contrast_1.png
- Proteins for immune of compound 5/P-Ia╩Ba┴/contrast/contrast_2.png
- Proteins for immune of compound 5/P-Ia╩Ba┴/contrast/contrast_3.png
- Proteins for immune of compound 5/P-Ia╩Ba┴/contrast/contrast_4.png
- Proteins for immune of compound 5/P-Ia╩Ba┴/contrast/contrast_5.png
- Proteins for immune of compound 5/P-Ia╩Ba┴/contrast/contrast_6.png
- Proteins for immune of compound 5/P-Ia╩Ba┴/contrast/contrast_7.png
- Proteins for immune of compound 5/P-Ia╩Ba┴/contrast/contrast_8.png
- Proteins for immune of compound 5/P-p65/
- Proteins for immune of compound 5/P-p65/2021-01-1  Pp65.fcz
- Proteins for immune of compound 5/P-p65/2021-01-1  Pp65_1_16bit.png
- Proteins for immune of compound 5/P-p65/2021-01-1  Pp65_8bit.png
- Proteins for immune of compound 5/P-p65/contrast/
- Proteins for immune of compound 5/P-p65/contrast/contrast_0.png
- Proteins for immune of compound 5/P-p65/contrast/contrast_1.png
- Proteins for immune of compound 5/P-p65/contrast/contrast_2.png
- Proteins for immune of compound 5/P-p65/contrast/contrast_3.png
- Proteins for immune of compound 5/P-p65/contrast/contrast_4.png
- Proteins for immune of compound 5/P-p65/contrast/contrast_5.png
- Proteins for immune of compound 5/P-p65/contrast/contrast_6.png
- Proteins for immune of compound 5/P-p65/contrast/contrast_7.png
- Proteins for immune of compound 5/P-p65/contrast/contrast_8.png
- Proteins for immune of compound 5/iNOS/
- Proteins for immune of compound 5/iNOS/2021-01-15_Inos.fcz
- Proteins for immune of compound 5/iNOS/2021-01-15_Inos_1_16bit.png
- Proteins for immune of compound 5/iNOS/2021-01-15_Inos_8bit.Tiff.png
- Proteins for immune of compound 5/iNOS/contrast/
- Proteins for immune of compound 5/iNOS/contrast/contrast_0.png
- Proteins for immune of compound 5/iNOS/contrast/contrast_1.png
- Proteins for immune of compound 5/iNOS/contrast/contrast_2.png
- Proteins for immune of compound 5/iNOS/contrast/contrast_3.png
- Proteins for immune of compound 5/iNOS/contrast/contrast_4.png
- Proteins for immune of compound 5/iNOS/contrast/contrast_5.png
- Proteins for immune of compound 5/iNOS/contrast/contrast_6.png
- Proteins for immune of compound 5/iNOS/contrast/contrast_7.png
- Proteins for immune of compound 5/iNOS/contrast/contrast_8.png
- Proteins for immune of compound 5/p65/
- Proteins for immune of compound 5/p65/2021-01-13_P65.fcz
- Proteins for immune of compound 5/p65/2021-01-13_P65_1_16bit.png
- Proteins for immune of compound 5/p65/2021-01-13_P65_8bit.png
- Proteins for immune of compound 5/p65/contrast/
- Proteins for immune of compound 5/p65/contrast/contrast_0.png
- Proteins for immune of compound 5/p65/contrast/contrast_1.png
- Proteins for immune of compound 5/p65/contrast/contrast_2.png
- Proteins for immune of compound 5/p65/contrast/contrast_3.png
- Proteins for immune of compound 5/p65/contrast/contrast_4.png
- Proteins for immune of compound 5/p65/contrast/contrast_5.png
- Proteins for immune of compound 5/p65/contrast/contrast_6.png
- Proteins for immune of compound 5/p65/contrast/contrast_7.png
- Proteins for immune of compound 5/p65/contrast/contrast_8.png
