# Supplementary material for: Nigella sativa: A Dietary Supplement as an Immune-Modulator on the Basis of Bioactive Components
Source: Front Nutr. 2021 Aug 17;8:722813. doi: 10.3389/fnut.2021.722813 (PMC8415885; doi:10.3389/fnut.2021.722813)
Supplement: Supplementary file 6 [file Data_Sheet_5.ZIP]

Archive with 29 entries (21 files):
- Proteins for immune of compound 8/
- Proteins for immune of compound 8/2021-01-16_GAPDH/
- Proteins for immune of compound 8/2021-01-16_GAPDH/2021-01-16_GAPDH.fcz
- Proteins for immune of compound 8/2021-01-16_GAPDH/2021-01-16_GAPDH_1_16bit.png
- Proteins for immune of compound 8/2021-01-16_GAPDH/2021-01-16_GAPDH_8bit.png
- Proteins for immune of compound 8/COX-2/
- Proteins for immune of compound 8/COX-2/2021-01-13Cox2.fcz
- Proteins for immune of compound 8/COX-2/2021-01-13Cox2_1_16bit.png
- Proteins for immune of compound 8/COX-2/2021-01-13Cox2_8bit.png
- Proteins for immune of compound 8/GAPDH/
- Proteins for immune of compound 8/GAPDH/2021-01-16_GAPDH.fcz
- Proteins for immune of compound 8/GAPDH/2021-01-16_GAPDH_1_16bit.png
- Proteins for immune of compound 8/GAPDH/2021-01-16_GAPDH_8bit.png
- Proteins for immune of compound 8/P-Ia╩Ba┴/
- Proteins for immune of compound 8/P-Ia╩Ba┴/2021-01-15_Pikba2.fcz
- Proteins for immune of compound 8/P-Ia╩Ba┴/2021-01-15_Pikba2_1_16bit.png
- Proteins for immune of compound 8/P-Ia╩Ba┴/2021-01-15_Pikba2_8bit.png
- Proteins for immune of compound 8/P-p65/
- Proteins for immune of compound 8/P-p65/2020-12-26_Pp65.fcz
- Proteins for immune of compound 8/P-p65/2020-12-26_Pp65_1_16bit.png
- Proteins for immune of compound 8/P-p65/2020-12-26_Pp65_8bit.png
- Proteins for immune of compound 8/iNOS/
- Proteins for immune of compound 8/iNOS/2021-Inosc7.fcz
- Proteins for immune of compound 8/iNOS/2021-Inosc7_1_16bit.png
- Proteins for immune of compound 8/iNOS/2021-Inosc7_8bit.png
- Proteins for immune of compound 8/p65/
- Proteins for immune of compound 8/p65/2020-12-26_15-37-00.fcz
- Proteins for immune of compound 8/p65/2020-12-26_15-37-00_1_16bit.png
- Proteins for immune of compound 8/p65/2020-12-26_15-37-00_8bit.png
